# Supplementary material for: Genetic identification of the functional surface for RNA binding by Escherichia coli ProQ
Source: Nucleic Acids Res. 2020 Mar 14;48(8):4507–20. doi: 10.1093/nar/gkaa144 (PMC7192607; doi:10.1093/nar/gkaa144)
Supplement: gkaa144_Supplemental_Files [file gkaa144_supplemental_files.zip]

Archive with 4 entries (4 files):
- EDGE_ON_RNA_5da6_12bp_dsRNA_aligned_coordinates.pdb
- END_ON_RNA_4v2s_10bp_dsRNA_aligned_coorinates.pdb
- Pandey_et_al_revised_Supplement.pdf
- PROQ_NTD_5nb9_aligned_coordinates.pdb
