# Supplementary material for: Genetic identification of the functional surface for RNA binding by Escherichia coli ProQ
Source: Nucleic Acids Res. 2020 Mar 14;48(8):4507–20. doi: 10.1093/nar/gkaa144 (PMC7192607; doi:10.1093/nar/gkaa144)
Supplement: gkaa144_Supplemental_Files [file gkaa144_supplemental_files.zip › EDGE_ON_RNA_5da6_12bp_dsRNA_aligned_coordinates.pdb]

ATOM      1  P     A A  10     -25.185 -27.122  39.258  1.00 14.91      CZ00 P  
ANISOU    1  P     A A  10     2374   2431    860    443     25    -11  CZ00 P  
ATOM      2  C5'   A A  10     -23.970 -26.287  37.133  1.00 14.70      CZ00 C  
ANISOU    2  C5'   A A  10     1993   2631    962    -47    -55    154  CZ00 C  
ATOM      3  O5'   A A  10     -24.003 -26.347  38.545  1.00 14.55      CZ00 O  
ANISOU    3  O5'   A A  10     2016   2582    929    105    -15     97  CZ00 O  
ATOM      4  C4'   A A  10     -22.914 -25.341  36.634  1.00 13.96      CZ00 C  
ANISOU    4  C4'   A A  10     1865   2483    955     68   -161     67  CZ00 C  
ATOM      5  O4'   A A  10     -23.149 -23.997  37.137  1.00 13.62      CZ00 O  
ANISOU    5  O4'   A A  10     1669   2555    953     19   -227     48  CZ00 O  
ATOM      6  C3'   A A  10     -21.484 -25.618  37.049  1.00 13.30      CZ00 C  
ANISOU    6  C3'   A A  10     1888   2216    947    144   -169     46  CZ00 C  
ATOM      7  O3'   A A  10     -20.915 -26.679  36.331  1.00 13.97      CZ00 O  
ANISOU    7  O3'   A A  10     2049   2328    932     51   -149    112  CZ00 O  
ATOM      8  C2'   A A  10     -20.841 -24.282  36.766  1.00 12.48      CZ00 C  
ANISOU    8  C2'   A A  10     1770   2011    962   -190   -219    -28  CZ00 C  
ATOM      9  O2'   A A  10     -20.761 -24.088  35.360  1.00 13.49      CZ00 O  
ANISOU    9  O2'   A A  10     1960   2161   1005   -140   -255     75  CZ00 O  
ATOM     10  C1'   A A  10     -21.905 -23.358  37.348  1.00 12.93      CZ00 C  
ANISOU   10  C1'   A A  10     1732   2251    931    -41   -217    -84  CZ00 C  
ATOM     11  N1    A A  10     -19.205 -21.005  41.035  1.00 13.14      CZ00 N  
ANISOU   11  N1    A A  10     2006   2271    715   -101   -121     -6  CZ00 N  
ATOM     12  C2    A A  10     -19.175 -20.909  39.704  1.00 12.64      CZ00 C  
ANISOU   12  C2    A A  10     1967   2136    701    -74   -143    -82  CZ00 C  
ATOM     13  N3    A A  10     -19.925 -21.556  38.807  1.00 12.73      CZ00 N  
ANISOU   13  N3    A A  10     1810   2266    759     -1   -165   -130  CZ00 N  
ATOM     14  C4    A A  10     -20.785 -22.389  39.416  1.00 12.82      CZ00 C  
ANISOU   14  C4    A A  10     1784   2266    820    -17   -210    -37  CZ00 C  
ATOM     15  C5    A A  10     -20.925 -22.592  40.773  1.00 12.92      CZ00 C  
ANISOU   15  C5    A A  10     1944   2130    835   -116    -95     20  CZ00 C  
ATOM     16  C6    A A  10     -20.080 -21.849  41.618  1.00 13.06      CZ00 C  
ANISOU   16  C6    A A  10     2065   2103    795    -43   -168     12  CZ00 C  
ATOM     17  N6    A A  10     -20.100 -21.940  42.950  1.00 14.02      CZ00 N  
ANISOU   17  N6    A A  10     2189   2253    885   -162   -169    142  CZ00 N  
ATOM     18  N7    A A  10     -21.918 -23.535  41.025  1.00 13.96      CZ00 N  
ANISOU   18  N7    A A  10     1996   2355    953    -37   -183      2  CZ00 N  
ATOM     19  C8    A A  10     -22.332 -23.872  39.828  1.00 13.38      CZ00 C  
ANISOU   19  C8    A A  10     1915   2217    952      6   -153     46  CZ00 C  
ATOM     20  N9    A A  10     -21.705 -23.200  38.800  1.00 12.73      CZ00 N  
ANISOU   20  N9    A A  10     1683   2260    892    -25   -213    -67  CZ00 N  
ATOM     21  OP1   A A  10     -25.535 -28.325  38.465  1.00 16.62      CZ00 O  
ANISOU   21  OP1   A A  10     2616   2809    888    350     18     82  CZ00 O  
ATOM     22  OP2   A A  10     -24.793 -27.242  40.678  1.00 14.99      CZ00 O1-
ANISOU   22  OP2   A A  10     2440   2346    909    253    -75   -176  CZ00 O1-
ATOM     23 HO2'   A A  10     -20.173 -24.600  35.047  1.00 16.19      CZ00 H  
ANISOU   23 HO2'   A A  10     2050   2050   2050      0      0      0  CZ00 H  
ATOM     24  H2    A A  10     -18.556 -20.309  39.355  1.00 15.17      CZ00 H  
ANISOU   24  H2    A A  10     1921   1921   1921      0      0      0  CZ00 H  
ATOM     25  H8    A A  10     -23.012 -24.491  39.685  1.00 16.05      CZ00 H  
ANISOU   25  H8    A A  10     2033   2033   2033      0      0      0  CZ00 H  
ATOM     26  H1'   A A  10     -21.887 -22.495  36.904  1.00 15.52      CZ00 H  
ANISOU   26  H1'   A A  10     1966   1966   1966      0      0      0  CZ00 H  
ATOM     27  H2'   A A  10     -19.983 -24.183  37.210  1.00 14.98      CZ00 H  
ANISOU   27  H2'   A A  10     1897   1897   1897      0      0      0  CZ00 H  
ATOM     28  H3'   A A  10     -21.448 -25.807  38.000  1.00 15.95      CZ00 H  
ANISOU   28  H3'   A A  10     2021   2021   2021      0      0      0  CZ00 H  
ATOM     29  H4'   A A  10     -22.955 -25.318  35.665  1.00 16.75      CZ00 H  
ANISOU   29  H4'   A A  10     2121   2121   2121      0      0      0  CZ00 H  
ATOM     30  H5'   A A  10     -24.836 -25.992  36.809  1.00 17.64      CZ00 H  
ANISOU   30  H5'   A A  10     2235   2235   2235      0      0      0  CZ00 H  
ATOM     31  H61   A A  10     -19.561 -21.464  43.423  1.00 16.82      CZ00 H  
ANISOU   31  H61   A A  10     2130   2130   2130      0      0      0  CZ00 H  
ATOM     32  H62   A A  10     -20.652 -22.474  43.337  1.00 16.82      CZ00 H  
ANISOU   32  H62   A A  10     2130   2130   2130      0      0      0  CZ00 H  
ATOM     33 H5''   A A  10     -23.788 -27.174  36.784  1.00 17.64      CZ00 H  
ANISOU   33 H5''   A A  10     2235   2235   2235      0      0      0  CZ00 H  
ATOM     34  P     G A  11     -19.687 -27.502  36.949  1.00 15.49      CZ00 P  
ANISOU   34  P     G A  11     2206   2693    985   -255   -121     19  CZ00 P  
ATOM     35  C5'   G A  11     -17.895 -26.205  35.557  1.00 15.08      CZ00 C  
ANISOU   35  C5'   G A  11     2077   2372   1279   -336   -248    329  CZ00 C  
ATOM     36  O5'   G A  11     -18.447 -26.517  36.819  1.00 14.79      CZ00 O  
ANISOU   36  O5'   G A  11     2176   2313   1129   -241   -189    275  CZ00 O  
ATOM     37  C4'   G A  11     -16.775 -25.214  35.699  1.00 15.00      CZ00 C  
ANISOU   37  C4'   G A  11     2002   2317   1381   -280   -283    273  CZ00 C  
ATOM     38  O4'   G A  11     -17.279 -23.967  36.251  1.00 15.20      CZ00 O  
ANISOU   38  O4'   G A  11     1808   2589   1379   -502   -400     58  CZ00 O  
ATOM     39  C3'   G A  11     -15.644 -25.580  36.648  1.00 15.00      CZ00 C  
ANISOU   39  C3'   G A  11     1979   2307   1412   -422   -328    441  CZ00 C  
ATOM     40  O3'   G A  11     -14.749 -26.560  36.140  1.00 17.53      CZ00 O  
ANISOU   40  O3'   G A  11     2416   2811   1433   -533   -309    569  CZ00 O  
ATOM     41  C2'   G A  11     -15.013 -24.220  36.879  1.00 14.53      CZ00 C  
ANISOU   41  C2'   G A  11     2000   2082   1439   -371   -325    282  CZ00 C  
ATOM     42  O2'   G A  11     -14.303 -23.806  35.726  1.00 16.57      CZ00 O  
ANISOU   42  O2'   G A  11     2454   2275   1566   -452   -329    208  CZ00 O  
ATOM     43  C1'   G A  11     -16.271 -23.362  37.040  1.00 14.35      CZ00 C  
ANISOU   43  C1'   G A  11     1887   2264   1300   -383   -320    144  CZ00 C  
ATOM     44  N1    G A  11     -15.099 -21.769  41.667  1.00 12.36      CZ00 N  
ANISOU   44  N1    G A  11     1778   2069    848   -278   -227     -7  CZ00 N  
ATOM     45  C2    G A  11     -14.533 -21.454  40.462  1.00 13.15      CZ00 C  
ANISOU   45  C2    G A  11     1778   2260    958   -227   -171     20  CZ00 C  
ATOM     46  N2    G A  11     -13.489 -20.616  40.505  1.00 13.95      CZ00 N  
ANISOU   46  N2    G A  11     1903   2340   1059    -88    -93    -58  CZ00 N  
ATOM     47  N3    G A  11     -14.960 -21.926  39.306  1.00 13.69      CZ00 N  
ANISOU   47  N3    G A  11     1916   2321    966   -314   -180    -13  CZ00 N  
ATOM     48  C4    G A  11     -16.016 -22.752  39.462  1.00 12.90      CZ00 C  
ANISOU   48  C4    G A  11     1783   2162    954   -333   -330     40  CZ00 C  
ATOM     49  C5    G A  11     -16.655 -23.133  40.613  1.00 12.81      CZ00 C  
ANISOU   49  C5    G A  11     1714   2285    867   -275   -392     56  CZ00 C  
ATOM     50  C6    G A  11     -16.185 -22.612  41.844  1.00 12.09      CZ00 C  
ANISOU   50  C6    G A  11     1755   2038    801   -294   -279     45  CZ00 C  
ATOM     51  O6    G A  11     -16.602 -22.840  42.978  1.00 12.59      CZ00 O  
ANISOU   51  O6    G A  11     1761   2242    780   -208   -231     -4  CZ00 O  
ATOM     52  N7    G A  11     -17.689 -24.022  40.340  1.00 13.02      CZ00 N  
ANISOU   52  N7    G A  11     1785   2269    894   -331   -345     89  CZ00 N  
ATOM     53  C8    G A  11     -17.653 -24.165  39.043  1.00 13.02      CZ00 C  
ANISOU   53  C8    G A  11     1719   2268    961   -387   -360     86  CZ00 C  
ATOM     54  N9    G A  11     -16.676 -23.401  38.451  1.00 13.52      CZ00 N  
ANISOU   54  N9    G A  11     1798   2279   1058   -334   -363    114  CZ00 N  
ATOM     55  OP1   G A  11     -19.499 -28.654  36.029  1.00 18.89      CZ00 O  
ANISOU   55  OP1   G A  11     2683   3483   1011   -237    134    125  CZ00 O  
ATOM     56  OP2   G A  11     -19.854 -27.726  38.409  1.00 16.76      CZ00 O1-
ANISOU   56  OP2   G A  11     2748   2556   1063   -342    -57   -242  CZ00 O1-
ATOM     57 HO2'   G A  11     -14.806 -23.328  35.252  1.00 19.88      CZ00 H  
ANISOU   57 HO2'   G A  11     2518   2518   2518      0      0      0  CZ00 H  
ATOM     58  H1    G A  11     -14.766 -21.401  42.369  1.00 14.83      CZ00 H  
ANISOU   58  H1    G A  11     1878   1878   1878      0      0      0  CZ00 H  
ATOM     59  H8    G A  11     -18.247 -24.699  38.567  1.00 15.63      CZ00 H  
ANISOU   59  H8    G A  11     1979   1979   1979      0      0      0  CZ00 H  
ATOM     60  H1'   G A  11     -16.107 -22.451  36.752  1.00 17.22      CZ00 H  
ANISOU   60  H1'   G A  11     2181   2181   2181      0      0      0  CZ00 H  
ATOM     61  H2'   G A  11     -14.462 -24.207  37.676  1.00 17.44      CZ00 H  
ANISOU   61  H2'   G A  11     2208   2208   2208      0      0      0  CZ00 H  
ATOM     62  H21   G A  11     -13.213 -20.311  41.260  1.00 16.74      CZ00 H  
ANISOU   62  H21   G A  11     2120   2120   2120      0      0      0  CZ00 H  
ATOM     63  H3'   G A  11     -16.022 -25.900  37.482  1.00 18.00      CZ00 H  
ANISOU   63  H3'   G A  11     2279   2279   2279      0      0      0  CZ00 H  
ATOM     64  H22   G A  11     -13.094 -20.383  39.777  1.00 16.74      CZ00 H  
ANISOU   64  H22   G A  11     2120   2120   2120      0      0      0  CZ00 H  
ATOM     65  H4'   G A  11     -16.402 -25.038  34.821  1.00 18.00      CZ00 H  
ANISOU   65  H4'   G A  11     2280   2280   2280      0      0      0  CZ00 H  
ATOM     66  H5'   G A  11     -18.586 -25.829  34.990  1.00 18.09      CZ00 H  
ANISOU   66  H5'   G A  11     2291   2291   2291      0      0      0  CZ00 H  
ATOM     67 H5''   G A  11     -17.554 -27.016  35.149  1.00 18.09      CZ00 H  
ANISOU   67 H5''   G A  11     2291   2291   2291      0      0      0  CZ00 H  
ATOM     68  P     G A  12     -13.926 -27.542  37.130  1.00 18.78      CZ00 P  
ANISOU   68  P     G A  12     2840   2901   1396   -575   -455    617  CZ00 P  
ATOM     69  C5'   G A  12     -11.860 -25.965  37.130  1.00 18.00      CZ00 C  
ANISOU   69  C5'   G A  12     2811   2525   1503   -454   -519    601  CZ00 C  
ATOM     70  O5'   G A  12     -12.893 -26.591  37.856  1.00 17.15      CZ00 O  
ANISOU   70  O5'   G A  12     2596   2449   1473   -599   -494    556  CZ00 O  
ATOM     71  C4'   G A  12     -11.062 -25.061  38.021  1.00 16.50      CZ00 C  
ANISOU   71  C4'   G A  12     2497   2282   1491   -554   -668    478  CZ00 C  
ATOM     72  O4'   G A  12     -11.919 -24.016  38.560  1.00 15.48      CZ00 O  
ANISOU   72  O4'   G A  12     2451   1969   1461   -563   -754    293  CZ00 O  
ATOM     73  C3'   G A  12     -10.449 -25.678  39.263  1.00 15.21      CZ00 C  
ANISOU   73  C3'   G A  12     2310   2019   1449   -513   -735    450  CZ00 C  
ATOM     74  O3'   G A  12      -9.320 -26.489  38.987  1.00 15.63      CZ00 O  
ANISOU   74  O3'   G A  12     2375   2165   1398   -419   -675    526  CZ00 O  
ATOM     75  C2'   G A  12     -10.157 -24.432  40.078  1.00 14.81      CZ00 C  
ANISOU   75  C2'   G A  12     2372   1797   1460   -303   -702    250  CZ00 C  
ATOM     76  O2'   G A  12      -9.048 -23.724  39.540  1.00 16.82      CZ00 O  
ANISOU   76  O2'   G A  12     2753   2087   1552   -104   -721    135  CZ00 O  
ATOM     77  C1'   G A  12     -11.446 -23.634  39.831  1.00 14.32      CZ00 C  
ANISOU   77  C1'   G A  12     2337   1771   1335   -414   -711    219  CZ00 C  
ATOM     78  N1    G A  12     -12.506 -23.474  44.737  1.00 10.99      CZ00 N  
ANISOU   78  N1    G A  12     1845   1617    712   -133   -321    -23  CZ00 N  
ATOM     79  C2    G A  12     -11.506 -22.864  44.039  1.00 11.85      CZ00 C  
ANISOU   79  C2    G A  12     1693   1966    844   -188   -282     10  CZ00 C  
ATOM     80  N2    G A  12     -10.618 -22.149  44.743  1.00 12.71      CZ00 N  
ANISOU   80  N2    G A  12     2014   1901    915    -62   -188    -37  CZ00 N  
ATOM     81  N3    G A  12     -11.370 -22.972  42.732  1.00 12.41      CZ00 N  
ANISOU   81  N3    G A  12     1950   1844    920   -280   -360     15  CZ00 N  
ATOM     82  C4    G A  12     -12.332 -23.741  42.170  1.00 12.38      CZ00 C  
ANISOU   82  C4    G A  12     1900   1882    923   -292   -502     65  CZ00 C  
ATOM     83  C5    G A  12     -13.379 -24.377  42.776  1.00 11.95      CZ00 C  
ANISOU   83  C5    G A  12     1791   1927    823   -260   -434    112  CZ00 C  
ATOM     84  C6    G A  12     -13.512 -24.249  44.179  1.00 11.16      CZ00 C  
ANISOU   84  C6    G A  12     1661   1873    707    -83   -301     71  CZ00 C  
ATOM     85  O6    G A  12     -14.376 -24.733  44.903  1.00 11.81      CZ00 O  
ANISOU   85  O6    G A  12     1764   2018    705    -60   -170    165  CZ00 O  
ATOM     86  N7    G A  12     -14.128 -25.079  41.844  1.00 12.93      CZ00 N  
ANISOU   86  N7    G A  12     2078   1962    874   -203   -489    172  CZ00 N  
ATOM     87  C8    G A  12     -13.522 -24.860  40.705  1.00 12.81      CZ00 C  
ANISOU   87  C8    G A  12     2041   1851    975   -348   -539    178  CZ00 C  
ATOM     88  N9    G A  12     -12.437 -24.038  40.835  1.00 12.95      CZ00 N  
ANISOU   88  N9    G A  12     2002   1847   1070   -331   -650    148  CZ00 N  
ATOM     89  OP1   G A  12     -13.154 -28.465  36.253  1.00 21.17      CZ00 O  
ANISOU   89  OP1   G A  12     3102   3547   1393   -394   -490    694  CZ00 O  
ATOM     90  OP2   G A  12     -14.800 -28.093  38.184  1.00 19.72      CZ00 O1-
ANISOU   90  OP2   G A  12     3080   3014   1398   -467   -339    347  CZ00 O1-
ATOM     91 HO2'   G A  12      -9.332 -23.117  39.033  1.00 20.19      CZ00 H  
ANISOU   91 HO2'   G A  12     2557   2557   2557      0      0      0  CZ00 H  
ATOM     92  H1    G A  12     -12.544 -23.327  45.583  1.00 13.18      CZ00 H  
ANISOU   92  H1    G A  12     1670   1670   1670      0      0      0  CZ00 H  
ATOM     93  H8    G A  12     -13.817 -25.201  39.891  1.00 15.37      CZ00 H  
ANISOU   93  H8    G A  12     1947   1947   1947      0      0      0  CZ00 H  
ATOM     94  H1'   G A  12     -11.279 -22.679  39.868  1.00 17.19      CZ00 H  
ANISOU   94  H1'   G A  12     2177   2177   2177      0      0      0  CZ00 H  
ATOM     95  H2'   G A  12     -10.037 -24.637  41.018  1.00 17.78      CZ00 H  
ANISOU   95  H2'   G A  12     2252   2252   2252      0      0      0  CZ00 H  
ATOM     96  H21   G A  12     -10.702 -22.077  45.596  1.00 15.25      CZ00 H  
ANISOU   96  H21   G A  12     1932   1932   1932      0      0      0  CZ00 H  
ATOM     97  H3'   G A  12     -11.120 -26.209  39.720  1.00 18.25      CZ00 H  
ANISOU   97  H3'   G A  12     2311   2311   2311      0      0      0  CZ00 H  
ATOM     98  H22   G A  12      -9.962 -21.762  44.342  1.00 15.25      CZ00 H  
ANISOU   98  H22   G A  12     1932   1932   1932      0      0      0  CZ00 H  
ATOM     99  H4'   G A  12     -10.357 -24.648  37.497  1.00 19.80      CZ00 H  
ANISOU   99  H4'   G A  12     2508   2508   2508      0      0      0  CZ00 H  
ATOM    100  H5'   G A  12     -12.247 -25.442  36.410  1.00 21.60      CZ00 H  
ANISOU  100  H5'   G A  12     2735   2735   2735      0      0      0  CZ00 H  
ATOM    101 H5''   G A  12     -11.276 -26.643  36.756  1.00 21.60      CZ00 H  
ANISOU  101 H5''   G A  12     2735   2735   2735      0      0      0  CZ00 H  
ATOM    102  P     G A  13      -8.929 -27.733  39.941  1.00 16.91      CZ00 P  
ANISOU  102  P     G A  13     2519   2595   1313   -164   -540    512  CZ00 P  
ATOM    103  C5'   G A  13      -7.358 -26.206  41.352  1.00 14.45      CZ00 C  
ANISOU  103  C5'   G A  13     2454   1845   1193     51   -685     41  CZ00 C  
ATOM    104  O5'   G A  13      -8.491 -27.048  41.302  1.00 14.59      CZ00 O  
ANISOU  104  O5'   G A  13     2334   1948   1262    -70   -642    194  CZ00 O  
ATOM    105  C4'   G A  13      -7.127 -25.716  42.748  1.00 13.08      CZ00 C  
ANISOU  105  C4'   G A  13     2238   1645   1086    -94   -669     -3  CZ00 C  
ATOM    106  O4'   G A  13      -8.263 -24.929  43.188  1.00 13.35      CZ00 O  
ANISOU  106  O4'   G A  13     2363   1684   1024    -43   -586     -7  CZ00 O  
ATOM    107  C3'   G A  13      -7.004 -26.779  43.821  1.00 12.88      CZ00 C  
ANISOU  107  C3'   G A  13     2250   1603   1040    -74   -675    174  CZ00 C  
ATOM    108  O3'   G A  13      -5.745 -27.409  43.809  1.00 13.94      CZ00 O  
ANISOU  108  O3'   G A  13     2511   1761   1023   -198   -727    190  CZ00 O  
ATOM    109  C2'   G A  13      -7.290 -25.973  45.074  1.00 13.10      CZ00 C  
ANISOU  109  C2'   G A  13     2201   1725   1050    -15   -520    107  CZ00 C  
ATOM    110  O2'   G A  13      -6.188 -25.146  45.420  1.00 14.57      CZ00 O  
ANISOU  110  O2'   G A  13     2051   2332   1154     -9   -489    141  CZ00 O  
ATOM    111  C1'   G A  13      -8.429 -25.090  44.579  1.00 12.36      CZ00 C  
ANISOU  111  C1'   G A  13     2161   1592    945    -15   -501     72  CZ00 C  
ATOM    112  N1    G A  13     -11.806 -26.350  48.111  1.00 10.53      CZ00 N  
ANISOU  112  N1    G A  13     1749   1716    536    -87   -161     55  CZ00 N  
ATOM    113  C2    G A  13     -10.601 -25.713  48.238  1.00 10.50      CZ00 C  
ANISOU  113  C2    G A  13     1777   1602    610   -169   -240     50  CZ00 C  
ATOM    114  N2    G A  13     -10.228 -25.364  49.480  1.00 11.58      CZ00 N  
ANISOU  114  N2    G A  13     1786   1886    728     40   -242     85  CZ00 N  
ATOM    115  N3    G A  13      -9.809 -25.439  47.218  1.00 11.06      CZ00 N  
ANISOU  115  N3    G A  13     1790   1755    655    -73   -329     50  CZ00 N  
ATOM    116  C4    G A  13     -10.332 -25.855  46.051  1.00 11.17      CZ00 C  
ANISOU  116  C4    G A  13     1964   1640    643   -121   -406     30  CZ00 C  
ATOM    117  C5    G A  13     -11.522 -26.503  45.821  1.00 10.76      CZ00 C  
ANISOU  117  C5    G A  13     1796   1721    572   -191   -249     34  CZ00 C  
ATOM    118  C6    G A  13     -12.365 -26.777  46.922  1.00 10.38      CZ00 C  
ANISOU  118  C6    G A  13     1809   1636    499    -53   -122     46  CZ00 C  
ATOM    119  O6    G A  13     -13.469 -27.320  46.926  1.00 10.68      CZ00 O  
ANISOU  119  O6    G A  13     1799   1732    527    -44    -56    109  CZ00 O  
ATOM    120  N7    G A  13     -11.673 -26.782  44.466  1.00 11.63      CZ00 N  
ANISOU  120  N7    G A  13     1937   1845    638    -99   -253    172  CZ00 N  
ATOM    121  C8    G A  13     -10.588 -26.294  43.917  1.00 11.69      CZ00 C  
ANISOU  121  C8    G A  13     2004   1738    698   -175   -384    171  CZ00 C  
ATOM    122  N9    G A  13      -9.733 -25.723  44.825  1.00 11.96      CZ00 N  
ANISOU  122  N9    G A  13     2083   1687    772    -54   -431     22  CZ00 N  
ATOM    123  OP1   G A  13      -7.753 -28.376  39.312  1.00 18.36      CZ00 O  
ANISOU  123  OP1   G A  13     2658   3025   1294   -320   -650    625  CZ00 O  
ATOM    124  OP2   G A  13     -10.120 -28.563  40.259  1.00 20.14      CZ00 O1-
ANISOU  124  OP2   G A  13     2786   3501   1365    221   -349    501  CZ00 O1-
ATOM    125 HO2'   G A  13      -5.505 -25.416  45.015  1.00 17.49      CZ00 H  
ANISOU  125 HO2'   G A  13     2215   2215   2215      0      0      0  CZ00 H  
ATOM    126  H1    G A  13     -12.264 -26.475  48.829  1.00 12.64      CZ00 H  
ANISOU  126  H1    G A  13     1601   1601   1601      0      0      0  CZ00 H  
ATOM    127  H8    G A  13     -10.420 -26.322  43.003  1.00 14.03      CZ00 H  
ANISOU  127  H8    G A  13     1776   1776   1776      0      0      0  CZ00 H  
ATOM    128  H1'   G A  13      -8.393 -24.225  45.018  1.00 14.84      CZ00 H  
ANISOU  128  H1'   G A  13     1879   1879   1879      0      0      0  CZ00 H  
ATOM    129  H2'   G A  13      -7.569 -26.540  45.811  1.00 15.72      CZ00 H  
ANISOU  129  H2'   G A  13     1991   1991   1991      0      0      0  CZ00 H  
ATOM    130  H21   G A  13     -10.739 -25.540  50.149  1.00 13.90      CZ00 H  
ANISOU  130  H21   G A  13     1760   1760   1760      0      0      0  CZ00 H  
ATOM    131  H3'   G A  13      -7.701 -27.444  43.697  1.00 15.45      CZ00 H  
ANISOU  131  H3'   G A  13     1957   1957   1957      0      0      0  CZ00 H  
ATOM    132  H22   G A  13      -9.478 -24.963  49.606  1.00 13.90      CZ00 H  
ANISOU  132  H22   G A  13     1760   1760   1760      0      0      0  CZ00 H  
ATOM    133  H4'   G A  13      -6.333 -25.160  42.762  1.00 15.69      CZ00 H  
ANISOU  133  H4'   G A  13     1988   1988   1988      0      0      0  CZ00 H  
ATOM    134  H5'   G A  13      -7.498 -25.445  40.766  1.00 17.34      CZ00 H  
ANISOU  134  H5'   G A  13     2197   2197   2197      0      0      0  CZ00 H  
ATOM    135 H5''   G A  13      -6.578 -26.700  41.054  1.00 17.34      CZ00 H  
ANISOU  135 H5''   G A  13     2197   2197   2197      0      0      0  CZ00 H  
ATOM    136  P     A A  14      -5.614 -28.964  44.190  1.00 14.88      CZ00 P  
ANISOU  136  P     A A  14     2606   2032   1017   -346   -675    257  CZ00 P  
ATOM    137  C5'   A A  14      -5.111 -28.361  46.682  1.00 12.62      CZ00 C  
ANISOU  137  C5'   A A  14     1950   1948    897    -48   -392    -29  CZ00 C  
ATOM    138  O5'   A A  14      -5.953 -28.990  45.737  1.00 12.87      CZ00 O  
ANISOU  138  O5'   A A  14     2003   1920    966   -193   -511     86  CZ00 O  
ATOM    139  C4'   A A  14      -5.677 -28.518  48.060  1.00 11.92      CZ00 C  
ANISOU  139  C4'   A A  14     1788   1966    776    -45   -297   -108  CZ00 C  
ATOM    140  O4'   A A  14      -6.946 -27.821  48.150  1.00 11.76      CZ00 O  
ANISOU  140  O4'   A A  14     1804   1964    702    -82   -245    -73  CZ00 O  
ATOM    141  C3'   A A  14      -6.021 -29.932  48.473  1.00 11.66      CZ00 C  
ANISOU  141  C3'   A A  14     1734   1958    737    -50   -259    -59  CZ00 C  
ATOM    142  O3'   A A  14      -4.878 -30.649  48.871  1.00 11.91      CZ00 O  
ANISOU  142  O3'   A A  14     1958   1850    718     -6   -347   -103  CZ00 O  
ATOM    143  C2'   A A  14      -7.018 -29.698  49.593  1.00 11.41      CZ00 C  
ANISOU  143  C2'   A A  14     1707   1880    748   -203   -126    -11  CZ00 C  
ATOM    144  O2'   A A  14      -6.343 -29.279  50.768  1.00 12.36      CZ00 O  
ANISOU  144  O2'   A A  14     1989   1906    800   -244   -134    -97  CZ00 O  
ATOM    145  C1'   A A  14      -7.810 -28.524  49.019  1.00 11.30      CZ00 C  
ANISOU  145  C1'   A A  14     1723   1861    710    -96   -131      8  CZ00 C  
ATOM    146  N1    A A  14     -12.653 -30.229  49.229  1.00 11.48      CZ00 N  
ANISOU  146  N1    A A  14     1931   1883    546   -151    -42    190  CZ00 N  
ATOM    147  C2    A A  14     -11.791 -29.852  50.173  1.00 11.89      CZ00 C  
ANISOU  147  C2    A A  14     2006   1944    567   -143    -64    206  CZ00 C  
ATOM    148  N3    A A  14     -10.536 -29.421  50.037  1.00 11.93      CZ00 N  
ANISOU  148  N3    A A  14     1945   1967    622   -175    -87    169  CZ00 N  
ATOM    149  C4    A A  14     -10.184 -29.384  48.747  1.00 11.10      CZ00 C  
ANISOU  149  C4    A A  14     1851   1794    571     47   -156     58  CZ00 C  
ATOM    150  C5    A A  14     -10.961 -29.735  47.663  1.00 11.25      CZ00 C  
ANISOU  150  C5    A A  14     1797   1935    544    -21   -123     75  CZ00 C  
ATOM    151  C6    A A  14     -12.264 -30.175  47.936  1.00 11.33      CZ00 C  
ANISOU  151  C6    A A  14     1863   1928    514   -143    -55     41  CZ00 C  
ATOM    152  N6    A A  14     -13.134 -30.542  47.000  1.00 11.55      CZ00 N  
ANISOU  152  N6    A A  14     1973   1863    554     90     51     15  CZ00 N  
ATOM    153  N7    A A  14     -10.255 -29.594  46.474  1.00 11.37      CZ00 N  
ANISOU  153  N7    A A  14     1864   1834    623    -87   -189    -30  CZ00 N  
ATOM    154  C8    A A  14      -9.082 -29.138  46.874  1.00 11.49      CZ00 C  
ANISOU  154  C8    A A  14     1979   1735    651      4   -255    -42  CZ00 C  
ATOM    155  N9    A A  14      -8.975 -28.987  48.240  1.00 11.24      CZ00 N  
ANISOU  155  N9    A A  14     1821   1806    642    -59   -177      7  CZ00 N  
ATOM    156  OP1   A A  14      -4.191 -29.327  43.981  1.00 16.53      CZ00 O  
ANISOU  156  OP1   A A  14     2914   2254   1114    -54   -736    305  CZ00 O  
ATOM    157  OP2   A A  14      -6.681 -29.751  43.526  1.00 16.62      CZ00 O1-
ANISOU  157  OP2   A A  14     2699   2561   1056   -605   -539    370  CZ00 O1-
ATOM    158 HO2'   A A  14      -6.516 -28.469  50.909  1.00 14.83      CZ00 H  
ANISOU  158 HO2'   A A  14     1878   1878   1878      0      0      0  CZ00 H  
ATOM    159  H2    A A  14     -12.107 -29.897  51.046  1.00 14.27      CZ00 H  
ANISOU  159  H2    A A  14     1807   1807   1807      0      0      0  CZ00 H  
ATOM    160  H8    A A  14      -8.391 -28.934  46.286  1.00 13.79      CZ00 H  
ANISOU  160  H8    A A  14     1746   1746   1746      0      0      0  CZ00 H  
ATOM    161  H1'   A A  14      -8.104 -27.941  49.737  1.00 13.56      CZ00 H  
ANISOU  161  H1'   A A  14     1717   1717   1717      0      0      0  CZ00 H  
ATOM    162  H2'   A A  14      -7.580 -30.474  49.747  1.00 13.69      CZ00 H  
ANISOU  162  H2'   A A  14     1734   1734   1734      0      0      0  CZ00 H  
ATOM    163  H3'   A A  14      -6.457 -30.391  47.738  1.00 13.99      CZ00 H  
ANISOU  163  H3'   A A  14     1772   1772   1772      0      0      0  CZ00 H  
ATOM    164  H4'   A A  14      -5.059 -28.139  48.704  1.00 14.31      CZ00 H  
ANISOU  164  H4'   A A  14     1812   1812   1812      0      0      0  CZ00 H  
ATOM    165  H5'   A A  14      -5.039 -27.416  46.470  1.00 15.14      CZ00 H  
ANISOU  165  H5'   A A  14     1918   1918   1918      0      0      0  CZ00 H  
ATOM    166  H61   A A  14     -13.922 -30.805  47.223  1.00 13.86      CZ00 H  
ANISOU  166  H61   A A  14     1756   1756   1756      0      0      0  CZ00 H  
ATOM    167  H62   A A  14     -12.909 -30.516  46.170  1.00 13.86      CZ00 H  
ANISOU  167  H62   A A  14     1756   1756   1756      0      0      0  CZ00 H  
ATOM    168 H5''   A A  14      -4.230 -28.765  46.648  1.00 15.14      CZ00 H  
ANISOU  168 H5''   A A  14     1918   1918   1918      0      0      0  CZ00 H  
ATOM    169  P     A A  15      -4.753 -32.219  48.598  1.00 11.90      CZ00 P  
ANISOU  169  P     A A  15     1963   1806    751     21   -253     13  CZ00 P  
ATOM    170  C5'   A A  15      -5.546 -32.786  51.009  1.00 11.86      CZ00 C  
ANISOU  170  C5'   A A  15     1782   1909    814     41    -49   -128  CZ00 C  
ATOM    171  O5'   A A  15      -5.774 -32.891  49.615  1.00 11.75      CZ00 O  
ANISOU  171  O5'   A A  15     1650   1988    826     19    -60     26  CZ00 O  
ATOM    172  C4'   A A  15      -6.758 -33.184  51.799  1.00 11.75      CZ00 C  
ANISOU  172  C4'   A A  15     1807   1905    751    154     16    -40  CZ00 C  
ATOM    173  O4'   A A  15      -7.879 -32.353  51.414  1.00 12.18      CZ00 O  
ANISOU  173  O4'   A A  15     1835   2071    721    254    -17    -74  CZ00 O  
ATOM    174  C3'   A A  15      -7.271 -34.596  51.589  1.00 11.85      CZ00 C  
ANISOU  174  C3'   A A  15     1740   2039    725    279    -40    -25  CZ00 C  
ATOM    175  O3'   A A  15      -6.514 -35.539  52.316  1.00 11.70      CZ00 O  
ANISOU  175  O3'   A A  15     1720   2025    702    157   -129    -78  CZ00 O  
ATOM    176  C2'   A A  15      -8.710 -34.471  52.053  1.00 12.40      CZ00 C  
ANISOU  176  C2'   A A  15     1942   1990    780    111    -82     25  CZ00 C  
ATOM    177  O2'   A A  15      -8.757 -34.399  53.469  1.00 14.70      CZ00 O  
ANISOU  177  O2'   A A  15     2482   2232    873    389   -219   -111  CZ00 O  
ATOM    178  C1'   A A  15      -9.072 -33.101  51.493  1.00 12.15      CZ00 C  
ANISOU  178  C1'   A A  15     1873   2012    731    266    -18     37  CZ00 C  
ATOM    179  N1    A A  15     -13.417 -34.051  48.950  1.00 12.85      CZ00 N  
ANISOU  179  N1    A A  15     2041   2202    642    392    -93     60  CZ00 N  
ATOM    180  C2    A A  15     -13.099 -34.053  50.250  1.00 13.30      CZ00 C  
ANISOU  180  C2    A A  15     2095   2282    677    414   -174    -46  CZ00 C  
ATOM    181  N3    A A  15     -11.922 -33.804  50.831  1.00 13.01      CZ00 N  
ANISOU  181  N3    A A  15     2248   2016    679    397   -200     -5  CZ00 N  
ATOM    182  C4    A A  15     -10.996 -33.500  49.911  1.00 12.42      CZ00 C  
ANISOU  182  C4    A A  15     1981   2085    652    344    -40     11  CZ00 C  
ATOM    183  C5    A A  15     -11.168 -33.453  48.541  1.00 11.84      CZ00 C  
ANISOU  183  C5    A A  15     1833   2040    625    224      0     20  CZ00 C  
ATOM    184  C6    A A  15     -12.459 -33.745  48.052  1.00 12.10      CZ00 C  
ANISOU  184  C6    A A  15     1836   2157    604    141     69    -14  CZ00 C  
ATOM    185  N6    A A  15     -12.792 -33.730  46.760  1.00 13.29      CZ00 N  
ANISOU  185  N6    A A  15     1877   2510    661    152    116     45  CZ00 N  
ATOM    186  N7    A A  15      -9.973 -33.118  47.916  1.00 12.29      CZ00 N  
ANISOU  186  N7    A A  15     1894   2089    687    205     23     57  CZ00 N  
ATOM    187  C8    A A  15      -9.125 -32.969  48.915  1.00 12.77      CZ00 C  
ANISOU  187  C8    A A  15     2009   2148    694    408    -56     49  CZ00 C  
ATOM    188  N9    A A  15      -9.682 -33.179  50.151  1.00 12.05      CZ00 N  
ANISOU  188  N9    A A  15     1905   1984    691    171      8     83  CZ00 N  
ATOM    189  OP1   A A  15      -3.346 -32.553  48.976  1.00 13.00      CZ00 O  
ANISOU  189  OP1   A A  15     2163   1997    779     90   -295    -78  CZ00 O  
ATOM    190  OP2   A A  15      -5.227 -32.559  47.252  1.00 13.09      CZ00 O1-
ANISOU  190  OP2   A A  15     2256   1948    770   -149   -200     11  CZ00 O1-
ATOM    191 HO2'   A A  15      -8.558 -35.151  53.787  1.00 17.64      CZ00 H  
ANISOU  191 HO2'   A A  15     2235   2235   2235      0      0      0  CZ00 H  
ATOM    192  H2    A A  15     -13.794 -34.266  50.830  1.00 15.96      CZ00 H  
ANISOU  192  H2    A A  15     2022   2022   2022      0      0      0  CZ00 H  
ATOM    193  H8    A A  15      -8.235 -32.727  48.793  1.00 15.32      CZ00 H  
ANISOU  193  H8    A A  15     1940   1940   1940      0      0      0  CZ00 H  
ATOM    194  H1'   A A  15      -9.687 -32.660  52.099  1.00 14.58      CZ00 H  
ANISOU  194  H1'   A A  15     1846   1846   1846      0      0      0  CZ00 H  
ATOM    195  H2'   A A  15      -9.274 -35.174  51.695  1.00 14.88      CZ00 H  
ANISOU  195  H2'   A A  15     1885   1885   1885      0      0      0  CZ00 H  
ATOM    196  H3'   A A  15      -7.249 -34.814  50.644  1.00 14.22      CZ00 H  
ANISOU  196  H3'   A A  15     1801   1801   1801      0      0      0  CZ00 H  
ATOM    197  H4'   A A  15      -6.577 -33.051  52.743  1.00 14.09      CZ00 H  
ANISOU  197  H4'   A A  15     1785   1785   1785      0      0      0  CZ00 H  
ATOM    198  H5'   A A  15      -5.316 -31.868  51.224  1.00 14.23      CZ00 H  
ANISOU  198  H5'   A A  15     1802   1802   1802      0      0      0  CZ00 H  
ATOM    199  H61   A A  15     -13.598 -33.912  46.522  1.00 15.95      CZ00 H  
ANISOU  199  H61   A A  15     2020   2020   2020      0      0      0  CZ00 H  
ATOM    200  H62   A A  15     -12.201 -33.538  46.166  1.00 15.95      CZ00 H  
ANISOU  200  H62   A A  15     2020   2020   2020      0      0      0  CZ00 H  
ATOM    201 H5''   A A  15      -4.806 -33.363  51.253  1.00 14.23      CZ00 H  
ANISOU  201 H5''   A A  15     1802   1802   1802      0      0      0  CZ00 H  
ATOM    202  P     A A  16      -6.409 -37.051  51.806  1.00 11.59      CZ00 P  
ANISOU  202  P     A A  16     1776   1900    727    165     18      2  CZ00 P  
ATOM    203  C5'   A A  16      -8.231 -38.004  53.379  1.00 11.00      CZ00 C  
ANISOU  203  C5'   A A  16     1514   1853    812    -42     51    -88  CZ00 C  
ATOM    204  O5'   A A  16      -7.843 -37.682  52.058  1.00 11.60      CZ00 O  
ANISOU  204  O5'   A A  16     1749   1865    792     43    -30    -63  CZ00 O  
ATOM    205  C4'   A A  16      -9.682 -38.371  53.458  1.00 11.13      CZ00 C  
ANISOU  205  C4'   A A  16     1493   2008    726     34     48     83  CZ00 C  
ATOM    206  O4'   A A  16     -10.509 -37.299  52.942  1.00 11.58      CZ00 O  
ANISOU  206  O4'   A A  16     1607   2107    687     -7    136     29  CZ00 O  
ATOM    207  C3'   A A  16     -10.143 -39.582  52.665  1.00 11.20      CZ00 C  
ANISOU  207  C3'   A A  16     1619   1981    656    106    107     79  CZ00 C  
ATOM    208  O3'   A A  16      -9.779 -40.784  53.300  1.00 11.42      CZ00 O  
ANISOU  208  O3'   A A  16     1728   2008    604    -15     61     23  CZ00 O  
ATOM    209  C2'   A A  16     -11.633 -39.350  52.638  1.00 10.94      CZ00 C  
ANISOU  209  C2'   A A  16     1542   1933    681     43    103     72  CZ00 C  
ATOM    210  O2'   A A  16     -12.144 -39.600  53.937  1.00 12.16      CZ00 O  
ANISOU  210  O2'   A A  16     1797   2095    727    116    171     66  CZ00 O  
ATOM    211  C1'   A A  16     -11.665 -37.855  52.353  1.00 10.88      CZ00 C  
ANISOU  211  C1'   A A  16     1529   1936    668    -41     60     77  CZ00 C  
ATOM    212  N1    A A  16     -14.351 -37.588  47.970  1.00 12.46      CZ00 N  
ANISOU  212  N1    A A  16     1852   2296    587    -31     87     91  CZ00 N  
ATOM    213  C2    A A  16     -14.694 -37.907  49.220  1.00 12.96      CZ00 C  
ANISOU  213  C2    A A  16     1837   2462    624     14     92     46  CZ00 C  
ATOM    214  N3    A A  16     -13.930 -37.955  50.311  1.00 12.11      CZ00 N  
ANISOU  214  N3    A A  16     1642   2363    597    -36     64     54  CZ00 N  
ATOM    215  C4    A A  16     -12.665 -37.626  50.031  1.00 11.62      CZ00 C  
ANISOU  215  C4    A A  16     1581   2231    602     36    210     29  CZ00 C  
ATOM    216  C5    A A  16     -12.159 -37.285  48.797  1.00 11.38      CZ00 C  
ANISOU  216  C5    A A  16     1563   2133    627   -146    202     -5  CZ00 C  
ATOM    217  C6    A A  16     -13.067 -37.255  47.721  1.00 12.39      CZ00 C  
ANISOU  217  C6    A A  16     1921   2172    616    -46    142     55  CZ00 C  
ATOM    218  N6    A A  16     -12.732 -36.928  46.474  1.00 13.53      CZ00 N  
ANISOU  218  N6    A A  16     1837   2635    670    -18    115      3  CZ00 N  
ATOM    219  N7    A A  16     -10.794 -37.027  48.883  1.00 13.02      CZ00 N  
ANISOU  219  N7    A A  16     1844   2359    746     86    106    -14  CZ00 N  
ATOM    220  C8    A A  16     -10.525 -37.227  50.156  1.00 11.52      CZ00 C  
ANISOU  220  C8    A A  16     1562   2067    750   -136     81    -30  CZ00 C  
ATOM    221  N9    A A  16     -11.617 -37.581  50.907  1.00 11.75      CZ00 N  
ANISOU  221  N9    A A  16     1619   2173    672     41     68      1  CZ00 N  
ATOM    222  OP1   A A  16      -5.393 -37.681  52.699  1.00 13.15      CZ00 O  
ANISOU  222  OP1   A A  16     1936   2320    742    267    -49    -57  CZ00 O  
ATOM    223  OP2   A A  16      -6.217 -37.069  50.353  1.00 12.97      CZ00 O1-
ANISOU  223  OP2   A A  16     2111   2056    761    231     -5     48  CZ00 O1-
ATOM    224 HO2'   A A  16     -12.123 -40.426  54.085  1.00 14.59      CZ00 H  
ANISOU  224 HO2'   A A  16     1848   1848   1848      0      0      0  CZ00 H  
ATOM    225  H2    A A  16     -15.593 -38.109  49.350  1.00 15.55      CZ00 H  
ANISOU  225  H2    A A  16     1969   1969   1969      0      0      0  CZ00 H  
ATOM    226  H8    A A  16      -9.678 -37.103  50.519  1.00 13.83      CZ00 H  
ANISOU  226  H8    A A  16     1751   1751   1751      0      0      0  CZ00 H  
ATOM    227  H1'   A A  16     -12.460 -37.459  52.742  1.00 13.05      CZ00 H  
ANISOU  227  H1'   A A  16     1653   1653   1653      0      0      0  CZ00 H  
ATOM    228  H2'   A A  16     -12.076 -39.870  51.950  1.00 13.12      CZ00 H  
ANISOU  228  H2'   A A  16     1662   1662   1662      0      0      0  CZ00 H  
ATOM    229  H3'   A A  16      -9.781 -39.551  51.766  1.00 13.44      CZ00 H  
ANISOU  229  H3'   A A  16     1703   1703   1703      0      0      0  CZ00 H  
ATOM    230  H4'   A A  16      -9.909 -38.511  54.391  1.00 13.35      CZ00 H  
ANISOU  230  H4'   A A  16     1691   1691   1691      0      0      0  CZ00 H  
ATOM    231  H5'   A A  16      -8.066 -37.238  53.951  1.00 13.19      CZ00 H  
ANISOU  231  H5'   A A  16     1671   1671   1671      0      0      0  CZ00 H  
ATOM    232  H61   A A  16     -13.328 -36.933  45.854  1.00 16.24      CZ00 H  
ANISOU  232  H61   A A  16     2057   2057   2057      0      0      0  CZ00 H  
ATOM    233  H62   A A  16     -11.921 -36.711  46.289  1.00 16.24      CZ00 H  
ANISOU  233  H62   A A  16     2057   2057   2057      0      0      0  CZ00 H  
ATOM    234 H5''   A A  16      -7.699 -38.752  53.691  1.00 13.19      CZ00 H  
ANISOU  234 H5''   A A  16     1671   1671   1671      0      0      0  CZ00 H  
ATOM    235  P     U A  17      -9.594 -42.144  52.477  1.00 13.19      CZ00 P  
ANISOU  235  P     U A  17     1908   2425    676   -134    100     50  CZ00 P  
ATOM    236  C5'   U A  17     -12.033 -42.936  53.034  1.00 13.83      CZ00 C  
ANISOU  236  C5'   U A  17     1994   2242   1018   -279    331   -168  CZ00 C  
ATOM    237  O5'   U A  17     -11.064 -42.578  52.070  1.00 13.21      CZ00 O  
ANISOU  237  O5'   U A  17     2009   2117    892   -196    258   -125  CZ00 O  
ATOM    238  C4'   U A  17     -13.381 -43.029  52.385  1.00 12.83      CZ00 C  
ANISOU  238  C4'   U A  17     1764   2018   1093   -277    291   -104  CZ00 C  
ATOM    239  O4'   U A  17     -13.696 -41.767  51.750  1.00 13.02      CZ00 O  
ANISOU  239  O4'   U A  17     1837   2026   1084   -151    349      9  CZ00 O  
ATOM    240  C3'   U A  17     -13.506 -44.032  51.256  1.00 12.76      CZ00 C  
ANISOU  240  C3'   U A  17     1692   2011   1146   -251    373   -179  CZ00 C  
ATOM    241  O3'   U A  17     -13.672 -45.342  51.738  1.00 13.60      CZ00 O  
ANISOU  241  O3'   U A  17     2068   1894   1207   -158    564   -309  CZ00 O  
ATOM    242  C2'   U A  17     -14.713 -43.507  50.517  1.00 13.18      CZ00 C  
ANISOU  242  C2'   U A  17     1832   1993   1183   -106    309    -26  CZ00 C  
ATOM    243  O2'   U A  17     -15.886 -43.791  51.267  1.00 14.66      CZ00 O  
ANISOU  243  O2'   U A  17     2034   2225   1313     -2    307     59  CZ00 O  
ATOM    244  C1'   U A  17     -14.445 -42.013  50.573  1.00 12.64      CZ00 C  
ANISOU  244  C1'   U A  17     1754   1990   1060   -179    232    -65  CZ00 C  
ATOM    245  N1    U A  17     -13.680 -41.521  49.406  1.00 12.34      CZ00 N  
ANISOU  245  N1    U A  17     1805   1973    909   -276    247    -71  CZ00 N  
ATOM    246  C2    U A  17     -14.383 -41.288  48.245  1.00 12.61      CZ00 C  
ANISOU  246  C2    U A  17     1835   2091    865   -312    128      4  CZ00 C  
ATOM    247  O2    U A  17     -15.570 -41.531  48.136  1.00 14.17      CZ00 O  
ANISOU  247  O2    U A  17     2057   2326   1000   -207    -88    -13  CZ00 O  
ATOM    248  N3    U A  17     -13.646 -40.782  47.213  1.00 12.33      CZ00 N  
ANISOU  248  N3    U A  17     1877   2053    754   -263    169    -46  CZ00 N  
ATOM    249  C4    U A  17     -12.309 -40.467  47.226  1.00 12.00      CZ00 C  
ANISOU  249  C4    U A  17     1840   1974    746    -46    327    -77  CZ00 C  
ATOM    250  O4    U A  17     -11.797 -39.986  46.212  1.00 13.19      CZ00 O  
ANISOU  250  O4    U A  17     2118   2099    795   -191    255   -117  CZ00 O  
ATOM    251  C5    U A  17     -11.643 -40.750  48.460  1.00 12.60      CZ00 C  
ANISOU  251  C5    U A  17     1921   2079    788   -117    307    -64  CZ00 C  
ATOM    252  C6    U A  17     -12.342 -41.253  49.478  1.00 12.22      CZ00 C  
ANISOU  252  C6    U A  17     1739   2074    828   -230    322   -112  CZ00 C  
ATOM    253  OP1   U A  17      -9.038 -43.091  53.472  1.00 16.09      CZ00 O  
ANISOU  253  OP1   U A  17     2338   2994    782   -244      0   -154  CZ00 O  
ATOM    254  OP2   U A  17      -8.913 -41.896  51.183  1.00 14.99      CZ00 O1-
ANISOU  254  OP2   U A  17     2288   2649    757    -64     67    336  CZ00 O1-
ATOM    255 HO2'   U A  17     -16.187 -43.074  51.585  1.00 17.60      CZ00 H  
ANISOU  255 HO2'   U A  17     2229   2229   2229      0      0      0  CZ00 H  
ATOM    256  H3    U A  17     -14.068 -40.626  46.481  1.00 14.79      CZ00 H  
ANISOU  256  H3    U A  17     1874   1874   1874      0      0      0  CZ00 H  
ATOM    257  H5    U A  17     -10.739 -40.559  48.560  1.00 15.12      CZ00 H  
ANISOU  257  H5    U A  17     1915   1915   1915      0      0      0  CZ00 H  
ATOM    258  H6    U A  17     -11.905 -41.395  50.287  1.00 14.66      CZ00 H  
ANISOU  258  H6    U A  17     1856   1856   1856      0      0      0  CZ00 H  
ATOM    259  H1'   U A  17     -15.289 -41.538  50.626  1.00 15.17      CZ00 H  
ANISOU  259  H1'   U A  17     1921   1921   1921      0      0      0  CZ00 H  
ATOM    260  H2'   U A  17     -14.762 -43.839  49.606  1.00 15.82      CZ00 H  
ANISOU  260  H2'   U A  17     2003   2003   2003      0      0      0  CZ00 H  
ATOM    261  H3'   U A  17     -12.723 -43.985  50.685  1.00 15.31      CZ00 H  
ANISOU  261  H3'   U A  17     1939   1939   1939      0      0      0  CZ00 H  
ATOM    262  H4'   U A  17     -14.049 -43.222  53.060  1.00 15.40      CZ00 H  
ANISOU  262  H4'   U A  17     1950   1950   1950      0      0      0  CZ00 H  
ATOM    263  H5'   U A  17     -12.056 -42.265  53.733  1.00 16.59      CZ00 H  
ANISOU  263  H5'   U A  17     2101   2101   2101      0      0      0  CZ00 H  
ATOM    264 H5''   U A  17     -11.801 -43.796  53.419  1.00 16.59      CZ00 H  
ANISOU  264 H5''   U A  17     2101   2101   2101      0      0      0  CZ00 H  
ATOM    265  P     U A  18     -13.242 -46.599  50.846  1.00 15.63      CZ00 P  
ANISOU  265  P     U A  18     2467   2218   1255    117    562   -247  CZ00 P  
ATOM    266  C5'   U A  18     -15.646 -46.926  49.883  1.00 14.39      CZ00 C  
ANISOU  266  C5'   U A  18     2330   1757   1382     17    711     -2  CZ00 C  
ATOM    267  O5'   U A  18     -14.283 -46.630  49.649  1.00 14.11      CZ00 O  
ANISOU  267  O5'   U A  18     2111   1895   1354   -100    622    -90  CZ00 O  
ATOM    268  C4'   U A  18     -16.436 -46.713  48.631  1.00 13.60      CZ00 C  
ANISOU  268  C4'   U A  18     2154   1648   1366   -180    654      4  CZ00 C  
ATOM    269  O4'   U A  18     -16.299 -45.342  48.188  1.00 13.96      CZ00 O  
ANISOU  269  O4'   U A  18     2213   1772   1318    107    660    171  CZ00 O  
ATOM    270  C3'   U A  18     -15.980 -47.515  47.431  1.00 12.87      CZ00 C  
ANISOU  270  C3'   U A  18     2025   1511   1353   -206    592   -114  CZ00 C  
ATOM    271  O3'   U A  18     -16.426 -48.848  47.496  1.00 13.49      CZ00 O  
ANISOU  271  O3'   U A  18     2070   1685   1371   -146    641   -245  CZ00 O  
ATOM    272  C2'   U A  18     -16.574 -46.720  46.289  1.00 13.70      CZ00 C  
ANISOU  272  C2'   U A  18     2211   1681   1314     33    646     66  CZ00 C  
ATOM    273  O2'   U A  18     -17.981 -46.928  46.236  1.00 14.94      CZ00 O  
ANISOU  273  O2'   U A  18     2144   2162   1370   -140    663     61  CZ00 O  
ATOM    274  C1'   U A  18     -16.314 -45.307  46.776  1.00 13.11      CZ00 C  
ANISOU  274  C1'   U A  18     2259   1494   1228    -64    686    154  CZ00 C  
ATOM    275  N1    U A  18     -15.032 -44.735  46.310  1.00 13.10      CZ00 N  
ANISOU  275  N1    U A  18     2321   1619   1036    -86    632     82  CZ00 N  
ATOM    276  C2    U A  18     -15.005 -44.197  45.043  1.00 12.95      CZ00 C  
ANISOU  276  C2    U A  18     2516   1514    889    -87    488    -15  CZ00 C  
ATOM    277  O2    U A  18     -15.961 -44.273  44.301  1.00 14.04      CZ00 O  
ANISOU  277  O2    U A  18     2581   1843    909   -110    376    -68  CZ00 O  
ATOM    278  N3    U A  18     -13.828 -43.590  44.679  1.00 13.24      CZ00 N  
ANISOU  278  N3    U A  18     2518   1691    822    -90    520     -7  CZ00 N  
ATOM    279  C4    U A  18     -12.693 -43.466  45.444  1.00 13.14      CZ00 C  
ANISOU  279  C4    U A  18     2334   1751    909    118    649    121  CZ00 C  
ATOM    280  O4    U A  18     -11.712 -42.860  44.993  1.00 13.77      CZ00 O  
ANISOU  280  O4    U A  18     2422   1853    955     93    597    110  CZ00 O  
ATOM    281  C5    U A  18     -12.787 -44.065  46.736  1.00 13.15      CZ00 C  
ANISOU  281  C5    U A  18     2251   1752    994     28    568     23  CZ00 C  
ATOM    282  C6    U A  18     -13.926 -44.656  47.112  1.00 13.23      CZ00 C  
ANISOU  282  C6    U A  18     2304   1696   1027    -84    646     35  CZ00 C  
ATOM    283  OP1   U A  18     -13.451 -47.795  51.710  1.00 17.29      CZ00 O  
ANISOU  283  OP1   U A  18     2749   2515   1305    -51    623   -462  CZ00 O  
ATOM    284  OP2   U A  18     -11.924 -46.370  50.226  1.00 18.60      CZ00 O1-
ANISOU  284  OP2   U A  18     2772   3029   1266    508    237   -347  CZ00 O1-
ATOM    285 HO2'   U A  18     -18.370 -46.227  46.484  1.00 17.93      CZ00 H  
ANISOU  285 HO2'   U A  18     2270   2270   2270      0      0      0  CZ00 H  
ATOM    286  H3    U A  18     -13.798 -43.254  43.888  1.00 15.89      CZ00 H  
ANISOU  286  H3    U A  18     2012   2012   2012      0      0      0  CZ00 H  
ATOM    287  H5    U A  18     -12.073 -44.006  47.330  1.00 15.78      CZ00 H  
ANISOU  287  H5    U A  18     1999   1999   1999      0      0      0  CZ00 H  
ATOM    288  H6    U A  18     -13.983 -44.994  47.976  1.00 15.88      CZ00 H  
ANISOU  288  H6    U A  18     2011   2011   2011      0      0      0  CZ00 H  
ATOM    289  H1'   U A  18     -17.039 -44.734  46.483  1.00 15.73      CZ00 H  
ANISOU  289  H1'   U A  18     1993   1993   1993      0      0      0  CZ00 H  
ATOM    290  H2'   U A  18     -16.135 -46.905  45.444  1.00 16.44      CZ00 H  
ANISOU  290  H2'   U A  18     2082   2082   2082      0      0      0  CZ00 H  
ATOM    291  H3'   U A  18     -15.012 -47.494  47.374  1.00 15.44      CZ00 H  
ANISOU  291  H3'   U A  18     1956   1956   1956      0      0      0  CZ00 H  
ATOM    292  H4'   U A  18     -17.371 -46.901  48.806  1.00 16.32      CZ00 H  
ANISOU  292  H4'   U A  18     2067   2067   2067      0      0      0  CZ00 H  
ATOM    293  H5'   U A  18     -15.987 -46.344  50.580  1.00 17.27      CZ00 H  
ANISOU  293  H5'   U A  18     2187   2187   2187      0      0      0  CZ00 H  
ATOM    294 H5''   U A  18     -15.731 -47.851  50.163  1.00 17.27      CZ00 H  
ANISOU  294 H5''   U A  18     2187   2187   2187      0      0      0  CZ00 H  
ATOM    295  P     U A  19     -15.568 -50.019  46.833  1.00 13.73      CZ00 P  
ANISOU  295  P     U A  19     2077   1836   1302   -251    614   -380  CZ00 P  
ATOM    296  C5'   U A  19     -17.035 -50.063  44.688  1.00 12.18      CZ00 C  
ANISOU  296  C5'   U A  19     1842   1804    981    -41    465    -14  CZ00 C  
ATOM    297  O5'   U A  19     -15.782 -49.797  45.282  1.00 12.31      CZ00 O  
ANISOU  297  O5'   U A  19     1773   1782   1123   -139    536   -142  CZ00 O  
ATOM    298  C4'   U A  19     -17.006 -49.707  43.234  1.00 11.17      CZ00 C  
ANISOU  298  C4'   U A  19     1689   1740    814    -57    368     12  CZ00 C  
ATOM    299  O4'   U A  19     -16.797 -48.285  43.091  1.00 11.28      CZ00 O  
ANISOU  299  O4'   U A  19     1818   1751    716    -39    324     35  CZ00 O  
ATOM    300  C3'   U A  19     -15.881 -50.309  42.421  1.00 10.92      CZ00 C  
ANISOU  300  C3'   U A  19     1658   1759    733     83    375     35  CZ00 C  
ATOM    301  O3'   U A  19     -16.153 -51.648  42.059  1.00 10.91      CZ00 O  
ANISOU  301  O3'   U A  19     1675   1759    711    -63    367    -59  CZ00 O  
ATOM    302  C2'   U A  19     -15.819 -49.370  41.237  1.00 10.47      CZ00 C  
ANISOU  302  C2'   U A  19     1617   1631    728      9    234     43  CZ00 C  
ATOM    303  O2'   U A  19     -16.903 -49.648  40.362  1.00 11.13      CZ00 O  
ANISOU  303  O2'   U A  19     1570   1872    787    -78    213     50  CZ00 O  
ATOM    304  C1'   U A  19     -16.046 -48.032  41.924  1.00 10.67      CZ00 C  
ANISOU  304  C1'   U A  19     1695   1681    678     85    176    -10  CZ00 C  
ATOM    305  N1    U A  19     -14.771 -47.376  42.298  1.00 10.59      CZ00 N  
ANISOU  305  N1    U A  19     1623   1761    639    -49    235    -72  CZ00 N  
ATOM    306  C2    U A  19     -14.125 -46.675  41.307  1.00 10.59      CZ00 C  
ANISOU  306  C2    U A  19     1721   1649    654    -29    180    -36  CZ00 C  
ATOM    307  O2    U A  19     -14.561 -46.622  40.170  1.00 11.83      CZ00 O  
ANISOU  307  O2    U A  19     1876   1830    788     11    171   -225  CZ00 O  
ATOM    308  N3    U A  19     -12.972 -46.044  41.685  1.00 11.07      CZ00 N  
ANISOU  308  N3    U A  19     1856   1750    601     34    194    -59  CZ00 N  
ATOM    309  C4    U A  19     -12.405 -46.060  42.941  1.00 11.01      CZ00 C  
ANISOU  309  C4    U A  19     1665   1912    606      7    196    152  CZ00 C  
ATOM    310  O4    U A  19     -11.362 -45.430  43.145  1.00 11.89      CZ00 O  
ANISOU  310  O4    U A  19     1771   2061    686     32    202    177  CZ00 O  
ATOM    311  C5    U A  19     -13.121 -46.843  43.903  1.00 11.43      CZ00 C  
ANISOU  311  C5    U A  19     1896   1811    638    -78    293     75  CZ00 C  
ATOM    312  C6    U A  19     -14.253 -47.457  43.558  1.00 10.97      CZ00 C  
ANISOU  312  C6    U A  19     1787   1732    649      2    291     78  CZ00 C  
ATOM    313  OP1   U A  19     -16.216 -51.289  47.265  1.00 15.97      CZ00 O  
ANISOU  313  OP1   U A  19     2453   2219   1398    -42    670   -478  CZ00 O  
ATOM    314  OP2   U A  19     -14.126 -49.811  47.063  1.00 15.17      CZ00 O1-
ANISOU  314  OP2   U A  19     2157   2241   1365   -360    439   -497  CZ00 O1-
ATOM    315 HO2'   U A  19     -16.769 -50.388  39.988  1.00 13.35      CZ00 H  
ANISOU  315 HO2'   U A  19     1691   1691   1691      0      0      0  CZ00 H  
ATOM    316  H3    U A  19     -12.559 -45.596  41.078  1.00 13.29      CZ00 H  
ANISOU  316  H3    U A  19     1683   1683   1683      0      0      0  CZ00 H  
ATOM    317  H5    U A  19     -12.818 -46.890  44.781  1.00 13.72      CZ00 H  
ANISOU  317  H5    U A  19     1738   1738   1738      0      0      0  CZ00 H  
ATOM    318  H6    U A  19     -14.724 -47.930  44.206  1.00 13.16      CZ00 H  
ANISOU  318  H6    U A  19     1667   1667   1667      0      0      0  CZ00 H  
ATOM    319  H1'   U A  19     -16.550 -47.448  41.335  1.00 12.80      CZ00 H  
ANISOU  319  H1'   U A  19     1621   1621   1621      0      0      0  CZ00 H  
ATOM    320  H2'   U A  19     -14.962 -49.408  40.786  1.00 12.56      CZ00 H  
ANISOU  320  H2'   U A  19     1591   1591   1591      0      0      0  CZ00 H  
ATOM    321  H3'   U A  19     -15.051 -50.264  42.922  1.00 13.11      CZ00 H  
ANISOU  321  H3'   U A  19     1660   1660   1660      0      0      0  CZ00 H  
ATOM    322  H4'   U A  19     -17.855 -49.946  42.830  1.00 13.40      CZ00 H  
ANISOU  322  H4'   U A  19     1697   1697   1697      0      0      0  CZ00 H  
ATOM    323  H5'   U A  19     -17.720 -49.540  45.133  1.00 14.61      CZ00 H  
ANISOU  323  H5'   U A  19     1851   1851   1851      0      0      0  CZ00 H  
ATOM    324 H5''   U A  19     -17.241 -51.007  44.782  1.00 14.61      CZ00 H  
ANISOU  324 H5''   U A  19     1851   1851   1851      0      0      0  CZ00 H  
ATOM    325  P     U A  20     -14.973 -52.716  41.946  1.00 10.95      CZ00 P  
ANISOU  325  P     U A  20     1707   1734    719     13    276   -106  CZ00 P  
ATOM    326  C5'   U A  20     -14.761 -52.362  39.362  1.00 10.41      CZ00 C  
ANISOU  326  C5'   U A  20     1633   1653    669     84     87     38  CZ00 C  
ATOM    327  O5'   U A  20     -14.162 -52.301  40.646  1.00 10.90      CZ00 O  
ANISOU  327  O5'   U A  20     1626   1834    681    110    133    -76  CZ00 O  
ATOM    328  C4'   U A  20     -13.952 -51.591  38.358  1.00 10.51      CZ00 C  
ANISOU  328  C4'   U A  20     1689   1743    561     88     52    -24  CZ00 C  
ATOM    329  O4'   U A  20     -13.830 -50.209  38.777  1.00 10.26      CZ00 O  
ANISOU  329  O4'   U A  20     1596   1779    524     83     75     15  CZ00 O  
ATOM    330  C3'   U A  20     -12.511 -52.024  38.154  1.00 10.20      CZ00 C  
ANISOU  330  C3'   U A  20     1646   1702    526    187     97   -131  CZ00 C  
ATOM    331  O3'   U A  20     -12.422 -53.180  37.344  1.00 10.65      CZ00 O  
ANISOU  331  O3'   U A  20     1728   1813    505    116    151    -36  CZ00 O  
ATOM    332  C2'   U A  20     -11.909 -50.774  37.528  1.00  9.88      CZ00 C  
ANISOU  332  C2'   U A  20     1564   1622    567     46      4    -40  CZ00 C  
ATOM    333  O2'   U A  20     -12.335 -50.655  36.182  1.00 11.28      CZ00 O  
ANISOU  333  O2'   U A  20     1802   1821    662    148    -14    -38  CZ00 O  
ATOM    334  C1'   U A  20     -12.588 -49.688  38.348  1.00 10.38      CZ00 C  
ANISOU  334  C1'   U A  20     1664   1759    522    188     23    -53  CZ00 C  
ATOM    335  N1    U A  20     -11.798 -49.273  39.537  1.00  9.88      CZ00 N  
ANISOU  335  N1    U A  20     1644   1582    527     32     43    -66  CZ00 N  
ATOM    336  C2    U A  20     -10.794 -48.359  39.322  1.00 10.13      CZ00 C  
ANISOU  336  C2    U A  20     1592   1752    503    149     52     -6  CZ00 C  
ATOM    337  O2    U A  20     -10.531 -47.942  38.214  1.00 10.66      CZ00 O  
ANISOU  337  O2    U A  20     1689   1791    572    127    114    -69  CZ00 O  
ATOM    338  N3    U A  20     -10.110 -47.964  40.438  1.00 10.34      CZ00 N  
ANISOU  338  N3    U A  20     1631   1795    502     81     34    -33  CZ00 N  
ATOM    339  C4    U A  20     -10.309 -48.405  41.722  1.00 10.54      CZ00 C  
ANISOU  339  C4    U A  20     1622   1839    544    -84     25     60  CZ00 C  
ATOM    340  O4    U A  20      -9.601 -47.959  42.619  1.00 11.96      CZ00 O  
ANISOU  340  O4    U A  20     1884   1976    682   -100    133     56  CZ00 O  
ATOM    341  C5    U A  20     -11.364 -49.355  41.878  1.00 10.87      CZ00 C  
ANISOU  341  C5    U A  20     1737   1835    558     19    -19    -60  CZ00 C  
ATOM    342  C6    U A  20     -12.054 -49.754  40.800  1.00 10.92      CZ00 C  
ANISOU  342  C6    U A  20     1764   1835    550     90     23    -19  CZ00 C  
ATOM    343  OP1   U A  20     -15.665 -54.019  41.733  1.00 11.71      CZ00 O  
ANISOU  343  OP1   U A  20     1889   1813    746     77    327     -1  CZ00 O  
ATOM    344  OP2   U A  20     -14.023 -52.572  43.075  1.00 12.47      CZ00 O1-
ANISOU  344  OP2   U A  20     1846   2107    784   -114    224   -224  CZ00 O1-
ATOM    345 HO2'   U A  20     -11.962 -51.253  35.724  1.00 13.54      CZ00 H  
ANISOU  345 HO2'   U A  20     1714   1714   1714      0      0      0  CZ00 H  
ATOM    346  H3    U A  20      -9.467 -47.405  40.318  1.00 12.41      CZ00 H  
ANISOU  346  H3    U A  20     1571   1571   1571      0      0      0  CZ00 H  
ATOM    347  H5    U A  20     -11.573 -49.690  42.720  1.00 13.04      CZ00 H  
ANISOU  347  H5    U A  20     1652   1652   1652      0      0      0  CZ00 H  
ATOM    348  H6    U A  20     -12.752 -50.359  40.915  1.00 13.10      CZ00 H  
ANISOU  348  H6    U A  20     1659   1659   1659      0      0      0  CZ00 H  
ATOM    349  H1'   U A  20     -12.747 -48.914  37.785  1.00 12.46      CZ00 H  
ANISOU  349  H1'   U A  20     1578   1578   1578      0      0      0  CZ00 H  
ATOM    350  H2'   U A  20     -10.943 -50.748  37.616  1.00 11.86      CZ00 H  
ANISOU  350  H2'   U A  20     1502   1502   1502      0      0      0  CZ00 H  
ATOM    351  H3'   U A  20     -12.095 -52.193  39.014  1.00 12.24      CZ00 H  
ANISOU  351  H3'   U A  20     1550   1550   1550      0      0      0  CZ00 H  
ATOM    352  H4'   U A  20     -14.409 -51.618  37.503  1.00 12.61      CZ00 H  
ANISOU  352  H4'   U A  20     1597   1597   1597      0      0      0  CZ00 H  
ATOM    353  H5'   U A  20     -15.654 -51.984  39.410  1.00 12.49      CZ00 H  
ANISOU  353  H5'   U A  20     1582   1582   1582      0      0      0  CZ00 H  
ATOM    354 H5''   U A  20     -14.820 -53.288  39.082  1.00 12.49      CZ00 H  
ANISOU  354 H5''   U A  20     1582   1582   1582      0      0      0  CZ00 H  
ATOM    355  P     U A  21     -11.161 -54.156  37.449  1.00 10.76      CZ00 P  
ANISOU  355  P     U A  21     1782   1763    543    113     63    -60  CZ00 P  
ATOM    356  C5'   U A  21      -9.935 -53.237  35.342  1.00 10.54      CZ00 C  
ANISOU  356  C5'   U A  21     1689   1718    597    141    -30     19  CZ00 C  
ATOM    357  O5'   U A  21      -9.975 -53.370  36.751  1.00 10.47      CZ00 O  
ANISOU  357  O5'   U A  21     1598   1788    592      3     -1    -39  CZ00 O  
ATOM    358  C4'   U A  21      -8.862 -52.275  34.909  1.00 10.14      CZ00 C  
ANISOU  358  C4'   U A  21     1730   1612    511     21    -94     17  CZ00 C  
ATOM    359  O4'   U A  21      -9.069 -50.981  35.529  1.00 10.15      CZ00 O  
ANISOU  359  O4'   U A  21     1641   1746    469     93   -123    -72  CZ00 O  
ATOM    360  C3'   U A  21      -7.428 -52.617  35.280  1.00  9.86      CZ00 C  
ANISOU  360  C3'   U A  21     1640   1630    479     35    -66     18  CZ00 C  
ATOM    361  O3'   U A  21      -6.895 -53.586  34.404  1.00 10.84      CZ00 O  
ANISOU  361  O3'   U A  21     1781   1865    472     44    -39     -8  CZ00 O  
ATOM    362  C2'   U A  21      -6.761 -51.266  35.155  1.00  9.79      CZ00 C  
ANISOU  362  C2'   U A  21     1526   1683    509   -118   -112    -57  CZ00 C  
ATOM    363  O2'   U A  21      -6.680 -50.957  33.776  1.00 10.76      CZ00 O  
ANISOU  363  O2'   U A  21     1751   1725    611     36   -156     16  CZ00 O  
ATOM    364  C1'   U A  21      -7.813 -50.386  35.799  1.00  9.73      CZ00 C  
ANISOU  364  C1'   U A  21     1536   1678    484    118    -86    -81  CZ00 C  
ATOM    365  N1    U A  21      -7.649 -50.259  37.271  1.00  9.68      CZ00 N  
ANISOU  365  N1    U A  21     1533   1652    494     60    -64    -74  CZ00 N  
ATOM    366  C2    U A  21      -6.759 -49.332  37.759  1.00  9.57      CZ00 C  
ANISOU  366  C2    U A  21     1479   1672    487    -20    -67   -102  CZ00 C  
ATOM    367  O2    U A  21      -6.058 -48.673  37.020  1.00 10.45      CZ00 O  
ANISOU  367  O2    U A  21     1644   1750    575     39    -61   -138  CZ00 O  
ATOM    368  N3    U A  21      -6.715 -49.210  39.119  1.00 10.08      CZ00 N  
ANISOU  368  N3    U A  21     1602   1743    485    -25     25    -50  CZ00 N  
ATOM    369  C4    U A  21      -7.441 -49.917  40.042  1.00 10.43      CZ00 C  
ANISOU  369  C4    U A  21     1825   1628    511    -32   -112      2  CZ00 C  
ATOM    370  O4    U A  21      -7.307 -49.679  41.244  1.00 11.34      CZ00 O  
ANISOU  370  O4    U A  21     1911   1809    588    -89    -30     18  CZ00 O  
ATOM    371  C5    U A  21      -8.329 -50.879  39.467  1.00 10.78      CZ00 C  
ANISOU  371  C5    U A  21     1758   1783    556     66    -37    -36  CZ00 C  
ATOM    372  C6    U A  21      -8.394 -51.025  38.138  1.00  9.91      CZ00 C  
ANISOU  372  C6    U A  21     1577   1668    520     44    -61    -23  CZ00 C  
ATOM    373  OP1   U A  21     -11.527 -55.358  36.648  1.00 11.86      CZ00 O  
ANISOU  373  OP1   U A  21     1953   1977    575    251    122     21  CZ00 O  
ATOM    374  OP2   U A  21     -10.768 -54.283  38.864  1.00 11.98      CZ00 O1-
ANISOU  374  OP2   U A  21     2103   1853    594     43    -25    -53  CZ00 O1-
ATOM    375 HO2'   U A  21      -6.097 -51.445  33.419  1.00 12.91      CZ00 H  
ANISOU  375 HO2'   U A  21     1635   1635   1635      0      0      0  CZ00 H  
ATOM    376  H3    U A  21      -6.158 -48.634  39.433  1.00 12.10      CZ00 H  
ANISOU  376  H3    U A  21     1532   1532   1532      0      0      0  CZ00 H  
ATOM    377  H5    U A  21      -8.879 -51.389  40.018  1.00 12.94      CZ00 H  
ANISOU  377  H5    U A  21     1639   1639   1639      0      0      0  CZ00 H  
ATOM    378  H6    U A  21      -9.016 -51.620  37.785  1.00 11.89      CZ00 H  
ANISOU  378  H6    U A  21     1506   1506   1506      0      0      0  CZ00 H  
ATOM    379  H1'   U A  21      -7.783 -49.504  35.397  1.00 11.68      CZ00 H  
ANISOU  379  H1'   U A  21     1479   1479   1479      0      0      0  CZ00 H  
ATOM    380  H2'   U A  21      -5.903 -51.225  35.608  1.00 11.74      CZ00 H  
ANISOU  380  H2'   U A  21     1487   1487   1487      0      0      0  CZ00 H  
ATOM    381  H3'   U A  21      -7.383 -52.930  36.197  1.00 11.84      CZ00 H  
ANISOU  381  H3'   U A  21     1499   1499   1499      0      0      0  CZ00 H  
ATOM    382  H4'   U A  21      -8.914 -52.169  33.947  1.00 12.17      CZ00 H  
ANISOU  382  H4'   U A  21     1541   1541   1541      0      0      0  CZ00 H  
ATOM    383  H5'   U A  21     -10.794 -52.914  35.029  1.00 12.65      CZ00 H  
ANISOU  383  H5'   U A  21     1602   1602   1602      0      0      0  CZ00 H  
ATOM    384 H5''   U A  21      -9.760 -54.106  34.947  1.00 12.65      CZ00 H  
ANISOU  384 H5''   U A  21     1602   1602   1602      0      0      0  CZ00 H  
TER     385        U A  21 
ATOM    386  P     G A  12      -0.390 -41.855  44.248  1.00 18.78      DZ00 P  
ANISOU  386  P     G A  12     2840   2901   1396   -575   -455    617  DZ00 P  
ATOM    387  C5'   G A  12       0.682 -41.638  41.890  1.00 18.00      DZ00 C  
ANISOU  387  C5'   G A  12     2811   2525   1503   -454   -519    601  DZ00 C  
ATOM    388  O5'   G A  12      -0.333 -42.182  42.703  1.00 17.15      DZ00 O  
ANISOU  388  O5'   G A  12     2596   2449   1473   -599   -494    556  DZ00 O  
ATOM    389  C4'   G A  12       0.567 -42.151  40.487  1.00 16.50      DZ00 C  
ANISOU  389  C4'   G A  12     2497   2282   1491   -554   -668    478  DZ00 C  
ATOM    390  O4'   G A  12       0.721 -43.597  40.476  1.00 15.48      DZ00 O  
ANISOU  390  O4'   G A  12     2451   1969   1461   -563   -754    293  DZ00 O  
ATOM    391  C3'   G A  12      -0.758 -41.941  39.779  1.00 15.21      DZ00 C  
ANISOU  391  C3'   G A  12     2310   2019   1449   -513   -735    450  DZ00 C  
ATOM    392  O3'   G A  12      -0.965 -40.602  39.363  1.00 15.63      DZ00 O  
ANISOU  392  O3'   G A  12     2375   2165   1398   -419   -675    526  DZ00 O  
ATOM    393  C2'   G A  12      -0.636 -42.950  38.653  1.00 14.81      DZ00 C  
ANISOU  393  C2'   G A  12     2372   1797   1460   -303   -702    250  DZ00 C  
ATOM    394  O2'   G A  12       0.284 -42.498  37.667  1.00 16.82      DZ00 O  
ANISOU  394  O2'   G A  12     2753   2087   1552   -104   -721    135  DZ00 O  
ATOM    395  C1'   G A  12      -0.030 -44.139  39.414  1.00 14.32      DZ00 C  
ANISOU  395  C1'   G A  12     2337   1771   1335   -414   -711    219  DZ00 C  
ATOM    396  N1    G A  12      -3.891 -47.114  38.206  1.00 10.99      DZ00 N  
ANISOU  396  N1    G A  12     1845   1617    712   -133   -321    -23  DZ00 N  
ATOM    397  C2    G A  12      -2.912 -46.591  37.416  1.00 11.85      DZ00 C  
ANISOU  397  C2    G A  12     1693   1966    844   -188   -282     10  DZ00 C  
ATOM    398  N2    G A  12      -2.987 -46.842  36.102  1.00 12.71      DZ00 N  
ANISOU  398  N2    G A  12     2014   1901    915    -62   -188    -37  DZ00 N  
ATOM    399  N3    G A  12      -1.930 -45.844  37.884  1.00 12.41      DZ00 N  
ANISOU  399  N3    G A  12     1950   1844    920   -280   -360     15  DZ00 N  
ATOM    400  C4    G A  12      -2.004 -45.667  39.224  1.00 12.38      DZ00 C  
ANISOU  400  C4    G A  12     1900   1882    923   -292   -502     65  DZ00 C  
ATOM    401  C5    G A  12      -2.930 -46.160  40.100  1.00 11.95      DZ00 C  
ANISOU  401  C5    G A  12     1791   1927    823   -260   -434    112  DZ00 C  
ATOM    402  C6    G A  12      -3.974 -46.962  39.582  1.00 11.16      DZ00 C  
ANISOU  402  C6    G A  12     1661   1873    707    -83   -301     71  DZ00 C  
ATOM    403  O6    G A  12      -4.892 -47.497  40.197  1.00 11.81      DZ00 O  
ANISOU  403  O6    G A  12     1764   2018    705    -60   -170    165  DZ00 O  
ATOM    404  N7    G A  12      -2.656 -45.731  41.390  1.00 12.93      DZ00 N  
ANISOU  404  N7    G A  12     2078   1962    874   -203   -489    172  DZ00 N  
ATOM    405  C8    G A  12      -1.585 -44.989  41.268  1.00 12.81      DZ00 C  
ANISOU  405  C8    G A  12     2041   1851    975   -348   -539    178  DZ00 C  
ATOM    406  N9    G A  12      -1.129 -44.930  39.980  1.00 12.95      DZ00 N  
ANISOU  406  N9    G A  12     2002   1847   1070   -331   -650    148  DZ00 N  
ATOM    407  OP1   G A  12      -0.207 -40.386  44.408  1.00 21.17      DZ00 O  
ANISOU  407  OP1   G A  12     3102   3547   1393   -394   -490    694  DZ00 O  
ATOM    408  OP2   G A  12      -1.610 -42.502  44.768  1.00 19.72      DZ00 O1-
ANISOU  408  OP2   G A  12     3080   3014   1398   -467   -339    347  DZ00 O1-
ATOM    409 HO2'   G A  12       1.037 -42.836  37.821  1.00 20.19      DZ00 H  
ANISOU  409 HO2'   G A  12     2557   2557   2557      0      0      0  DZ00 H  
ATOM    410  H1    G A  12      -4.477 -47.618  37.829  1.00 13.18      DZ00 H  
ANISOU  410  H1    G A  12     1670   1670   1670      0      0      0  DZ00 H  
ATOM    411  H8    G A  12      -1.161 -44.576  41.985  1.00 15.37      DZ00 H  
ANISOU  411  H8    G A  12     1947   1947   1947      0      0      0  DZ00 H  
ATOM    412  H1'   G A  12       0.527 -44.680  38.832  1.00 17.19      DZ00 H  
ANISOU  412  H1'   G A  12     2177   2177   2177      0      0      0  DZ00 H  
ATOM    413  H2'   G A  12      -1.500 -43.171  38.271  1.00 17.78      DZ00 H  
ANISOU  413  H2'   G A  12     2252   2252   2252      0      0      0  DZ00 H  
ATOM    414  H21   G A  12      -3.626 -47.327  35.792  1.00 15.25      DZ00 H  
ANISOU  414  H21   G A  12     1932   1932   1932      0      0      0  DZ00 H  
ATOM    415  H3'   G A  12      -1.481 -42.207  40.370  1.00 18.25      DZ00 H  
ANISOU  415  H3'   G A  12     2311   2311   2311      0      0      0  DZ00 H  
ATOM    416  H22   G A  12      -2.398 -46.516  35.566  1.00 15.25      DZ00 H  
ANISOU  416  H22   G A  12     1932   1932   1932      0      0      0  DZ00 H  
ATOM    417  H4'   G A  12       1.273 -41.757  39.951  1.00 19.80      DZ00 H  
ANISOU  417  H4'   G A  12     2508   2508   2508      0      0      0  DZ00 H  
ATOM    418  H5'   G A  12       1.548 -41.886  42.251  1.00 21.60      DZ00 H  
ANISOU  418  H5'   G A  12     2735   2735   2735      0      0      0  DZ00 H  
ATOM    419 H5''   G A  12       0.603 -40.671  41.885  1.00 21.60      DZ00 H  
ANISOU  419 H5''   G A  12     2735   2735   2735      0      0      0  DZ00 H  
ATOM    420  P     G A  13      -2.453 -39.985  39.232  1.00 16.91      DZ00 P  
ANISOU  420  P     G A  13     2519   2595   1313   -164   -540    512  DZ00 P  
ATOM    421  C5'   G A  13      -2.560 -40.676  36.722  1.00 14.45      DZ00 C  
ANISOU  421  C5'   G A  13     2454   1845   1193     51   -685     41  DZ00 C  
ATOM    422  O5'   G A  13      -3.094 -40.788  38.025  1.00 14.59      DZ00 O  
ANISOU  422  O5'   G A  13     2334   1948   1262    -70   -642    194  DZ00 O  
ATOM    423  C4'   G A  13      -3.360 -41.491  35.753  1.00 13.08      DZ00 C  
ANISOU  423  C4'   G A  13     2238   1645   1086    -94   -669     -3  DZ00 C  
ATOM    424  O4'   G A  13      -3.298 -42.892  36.120  1.00 13.35      DZ00 O  
ANISOU  424  O4'   G A  13     2363   1684   1024    -43   -586     -7  DZ00 O  
ATOM    425  C3'   G A  13      -4.848 -41.209  35.706  1.00 12.88      DZ00 C  
ANISOU  425  C3'   G A  13     2250   1603   1040    -74   -675    174  DZ00 C  
ATOM    426  O3'   G A  13      -5.148 -40.030  34.997  1.00 13.94      DZ00 O  
ANISOU  426  O3'   G A  13     2511   1761   1023   -198   -727    190  DZ00 O  
ATOM    427  C2'   G A  13      -5.373 -42.478  35.063  1.00 13.10      DZ00 C  
ANISOU  427  C2'   G A  13     2201   1725   1050    -15   -520    107  DZ00 C  
ATOM    428  O2'   G A  13      -5.084 -42.510  33.671  1.00 14.57      DZ00 O  
ANISOU  428  O2'   G A  13     2051   2332   1154     -9   -489    141  DZ00 O  
ATOM    429  C1'   G A  13      -4.510 -43.520  35.765  1.00 12.36      DZ00 C  
ANISOU  429  C1'   G A  13     2161   1592    945    -15   -501     72  DZ00 C  
ATOM    430  N1    G A  13      -8.272 -46.342  37.597  1.00 10.53      DZ00 N  
ANISOU  430  N1    G A  13     1749   1716    536    -87   -161     55  DZ00 N  
ATOM    431  C2    G A  13      -7.918 -46.088  36.299  1.00 10.50      DZ00 C  
ANISOU  431  C2    G A  13     1777   1602    610   -169   -240     50  DZ00 C  
ATOM    432  N2    G A  13      -8.672 -46.655  35.344  1.00 11.58      DZ00 N  
ANISOU  432  N2    G A  13     1786   1886    728     40   -242     85  DZ00 N  
ATOM    433  N3    G A  13      -6.897 -45.326  35.956  1.00 11.06      DZ00 N  
ANISOU  433  N3    G A  13     1790   1755    655    -73   -329     50  DZ00 N  
ATOM    434  C4    G A  13      -6.252 -44.839  37.032  1.00 11.17      DZ00 C  
ANISOU  434  C4    G A  13     1964   1640    643   -121   -406     30  DZ00 C  
ATOM    435  C5    G A  13      -6.528 -45.030  38.364  1.00 10.76      DZ00 C  
ANISOU  435  C5    G A  13     1796   1721    572   -191   -249     34  DZ00 C  
ATOM    436  C6    G A  13      -7.617 -45.862  38.714  1.00 10.38      DZ00 C  
ANISOU  436  C6    G A  13     1809   1636    499    -53   -122     46  DZ00 C  
ATOM    437  O6    G A  13      -8.012 -46.175  39.837  1.00 10.68      DZ00 O  
ANISOU  437  O6    G A  13     1799   1732    527    -44    -56    109  DZ00 O  
ATOM    438  N7    G A  13      -5.629 -44.323  39.157  1.00 11.63      DZ00 N  
ANISOU  438  N7    G A  13     1937   1845    638    -99   -253    172  DZ00 N  
ATOM    439  C8    G A  13      -4.836 -43.737  38.294  1.00 11.69      DZ00 C  
ANISOU  439  C8    G A  13     2004   1738    698   -175   -384    171  DZ00 C  
ATOM    440  N9    G A  13      -5.163 -44.006  36.989  1.00 11.96      DZ00 N  
ANISOU  440  N9    G A  13     2083   1687    772    -54   -431     22  DZ00 N  
ATOM    441  OP1   G A  13      -2.274 -38.568  38.844  1.00 18.36      DZ00 O  
ANISOU  441  OP1   G A  13     2658   3025   1294   -320   -650    625  DZ00 O  
ATOM    442  OP2   G A  13      -3.275 -40.308  40.428  1.00 20.14      DZ00 O1-
ANISOU  442  OP2   G A  13     2786   3501   1365    221   -349    501  DZ00 O1-
ATOM    443 HO2'   G A  13      -4.886 -41.736  33.415  1.00 17.49      DZ00 H  
ANISOU  443 HO2'   G A  13     2215   2215   2215      0      0      0  DZ00 H  
ATOM    444  H1    G A  13      -8.943 -46.864  37.728  1.00 12.64      DZ00 H  
ANISOU  444  H1    G A  13     1601   1601   1601      0      0      0  DZ00 H  
ATOM    445  H8    G A  13      -4.117 -43.202  38.542  1.00 14.03      DZ00 H  
ANISOU  445  H8    G A  13     1776   1776   1776      0      0      0  DZ00 H  
ATOM    446  H1'   G A  13      -4.335 -44.263  35.166  1.00 14.84      DZ00 H  
ANISOU  446  H1'   G A  13     1879   1879   1879      0      0      0  DZ00 H  
ATOM    447  H2'   G A  13      -6.317 -42.611  35.244  1.00 15.72      DZ00 H  
ANISOU  447  H2'   G A  13     1991   1991   1991      0      0      0  DZ00 H  
ATOM    448  H21   G A  13      -9.340 -47.153  35.560  1.00 13.90      DZ00 H  
ANISOU  448  H21   G A  13     1760   1760   1760      0      0      0  DZ00 H  
ATOM    449  H3'   G A  13      -5.191 -41.139  36.612  1.00 15.45      DZ00 H  
ANISOU  449  H3'   G A  13     1957   1957   1957      0      0      0  DZ00 H  
ATOM    450  H22   G A  13      -8.487 -46.521  34.514  1.00 13.90      DZ00 H  
ANISOU  450  H22   G A  13     1760   1760   1760      0      0      0  DZ00 H  
ATOM    451  H4'   G A  13      -2.990 -41.381  34.864  1.00 15.69      DZ00 H  
ANISOU  451  H4'   G A  13     1988   1988   1988      0      0      0  DZ00 H  
ATOM    452  H5'   G A  13      -1.643 -40.992  36.724  1.00 17.34      DZ00 H  
ANISOU  452  H5'   G A  13     2197   2197   2197      0      0      0  DZ00 H  
ATOM    453 H5''   G A  13      -2.578 -39.746  36.447  1.00 17.34      DZ00 H  
ANISOU  453 H5''   G A  13     2197   2197   2197      0      0      0  DZ00 H  
ATOM    454  P     A A  14      -6.383 -39.107  35.446  1.00 14.88      DZ00 P  
ANISOU  454  P     A A  14     2606   2032   1017   -346   -675    257  DZ00 P  
ATOM    455  C5'   A A  14      -7.969 -40.330  33.768  1.00 12.62      DZ00 C  
ANISOU  455  C5'   A A  14     1950   1948    897    -48   -392    -29  DZ00 C  
ATOM    456  O5'   A A  14      -7.647 -39.998  35.104  1.00 12.87      DZ00 O  
ANISOU  456  O5'   A A  14     2003   1920    966   -193   -511     86  DZ00 O  
ATOM    457  C4'   A A  14      -9.191 -41.195  33.733  1.00 11.92      DZ00 C  
ANISOU  457  C4'   A A  14     1788   1966    776    -45   -297   -108  DZ00 C  
ATOM    458  O4'   A A  14      -8.914 -42.460  34.389  1.00 11.76      DZ00 O  
ANISOU  458  O4'   A A  14     1804   1964    702    -82   -245    -73  DZ00 O  
ATOM    459  C3'   A A  14     -10.394 -40.666  34.483  1.00 11.66      DZ00 C  
ANISOU  459  C3'   A A  14     1734   1958    737    -50   -259    -59  DZ00 C  
ATOM    460  O3'   A A  14     -11.079 -39.686  33.740  1.00 11.91      DZ00 O  
ANISOU  460  O3'   A A  14     1958   1850    718     -6   -347   -103  DZ00 O  
ATOM    461  C2'   A A  14     -11.199 -41.931  34.718  1.00 11.41      DZ00 C  
ANISOU  461  C2'   A A  14     1707   1880    748   -203   -126    -11  DZ00 C  
ATOM    462  O2'   A A  14     -11.841 -42.330  33.517  1.00 12.36      DZ00 O  
ANISOU  462  O2'   A A  14     1989   1906    800   -244   -134    -97  DZ00 O  
ATOM    463  C1'   A A  14     -10.078 -42.917  35.045  1.00 11.30      DZ00 C  
ANISOU  463  C1'   A A  14     1723   1861    710    -96   -131      8  DZ00 C  
ATOM    464  N1    A A  14     -11.553 -44.826  39.582  1.00 11.48      DZ00 N  
ANISOU  464  N1    A A  14     1931   1883    546   -151    -42    190  DZ00 N  
ATOM    465  C2    A A  14     -12.026 -44.980  38.345  1.00 11.89      DZ00 C  
ANISOU  465  C2    A A  14     2006   1944    567   -143    -64    206  DZ00 C  
ATOM    466  N3    A A  14     -11.585 -44.441  37.208  1.00 11.93      DZ00 N  
ANISOU  466  N3    A A  14     1945   1967    622   -175    -87    169  DZ00 N  
ATOM    467  C4    A A  14     -10.518 -43.666  37.430  1.00 11.10      DZ00 C  
ANISOU  467  C4    A A  14     1851   1794    571     47   -156     58  DZ00 C  
ATOM    468  C5    A A  14      -9.914 -43.414  38.644  1.00 11.25      DZ00 C  
ANISOU  468  C5    A A  14     1797   1935    544    -21   -123     75  DZ00 C  
ATOM    469  C6    A A  14     -10.471 -44.038  39.770  1.00 11.33      DZ00 C  
ANISOU  469  C6    A A  14     1863   1928    514   -143    -55     41  DZ00 C  
ATOM    470  N6    A A  14     -10.000 -43.899  41.004  1.00 11.55      DZ00 N  
ANISOU  470  N6    A A  14     1973   1863    554     90     51     15  DZ00 N  
ATOM    471  N7    A A  14      -8.844 -42.539  38.499  1.00 11.37      DZ00 N  
ANISOU  471  N7    A A  14     1864   1834    623    -87   -189    -30  DZ00 N  
ATOM    472  C8    A A  14      -8.819 -42.310  37.199  1.00 11.49      DZ00 C  
ANISOU  472  C8    A A  14     1979   1735    651      4   -255    -42  DZ00 C  
ATOM    473  N9    A A  14      -9.806 -42.964  36.494  1.00 11.24      DZ00 N  
ANISOU  473  N9    A A  14     1821   1806    642    -59   -177      7  DZ00 N  
ATOM    474  OP1   A A  14      -6.355 -37.914  34.565  1.00 16.53      DZ00 O  
ANISOU  474  OP1   A A  14     2914   2254   1114    -54   -736    305  DZ00 O  
ATOM    475  OP2   A A  14      -6.392 -38.935  36.919  1.00 16.62      DZ00 O1-
ANISOU  475  OP2   A A  14     2699   2561   1056   -605   -539    370  DZ00 O1-
ATOM    476 HO2'   A A  14     -11.473 -43.029  33.230  1.00 14.83      DZ00 H  
ANISOU  476 HO2'   A A  14     1878   1878   1878      0      0      0  DZ00 H  
ATOM    477  H2    A A  14     -12.765 -45.538  38.264  1.00 14.27      DZ00 H  
ANISOU  477  H2    A A  14     1807   1807   1807      0      0      0  DZ00 H  
ATOM    478  H8    A A  14      -8.188 -41.758  36.794  1.00 13.79      DZ00 H  
ANISOU  478  H8    A A  14     1746   1746   1746      0      0      0  DZ00 H  
ATOM    479  H1'   A A  14     -10.313 -43.802  34.723  1.00 13.56      DZ00 H  
ANISOU  479  H1'   A A  14     1717   1717   1717      0      0      0  DZ00 H  
ATOM    480  H2'   A A  14     -11.823 -41.833  35.454  1.00 13.69      DZ00 H  
ANISOU  480  H2'   A A  14     1734   1734   1734      0      0      0  DZ00 H  
ATOM    481  H3'   A A  14     -10.113 -40.295  35.334  1.00 13.99      DZ00 H  
ANISOU  481  H3'   A A  14     1772   1772   1772      0      0      0  DZ00 H  
ATOM    482  H4'   A A  14      -9.438 -41.362  32.811  1.00 14.31      DZ00 H  
ANISOU  482  H4'   A A  14     1812   1812   1812      0      0      0  DZ00 H  
ATOM    483  H5'   A A  14      -7.226 -40.808  33.367  1.00 15.14      DZ00 H  
ANISOU  483  H5'   A A  14     1918   1918   1918      0      0      0  DZ00 H  
ATOM    484  H61   A A  14     -10.381 -44.304  41.660  1.00 13.86      DZ00 H  
ANISOU  484  H61   A A  14     1756   1756   1756      0      0      0  DZ00 H  
ATOM    485  H62   A A  14      -9.311 -43.402  41.148  1.00 13.86      DZ00 H  
ANISOU  485  H62   A A  14     1756   1756   1756      0      0      0  DZ00 H  
ATOM    486 H5''   A A  14      -8.136 -39.517  33.266  1.00 15.14      DZ00 H  
ANISOU  486 H5''   A A  14     1918   1918   1918      0      0      0  DZ00 H  
ATOM    487  P     A A  15     -11.804 -38.460  34.464  1.00 11.90      DZ00 P  
ANISOU  487  P     A A  15     1963   1806    751     21   -253     13  DZ00 P  
ATOM    488  C5'   A A  15     -14.108 -39.664  34.380  1.00 11.86      DZ00 C  
ANISOU  488  C5'   A A  15     1782   1909    814     41    -49   -128  DZ00 C  
ATOM    489  O5'   A A  15     -13.076 -39.100  35.171  1.00 11.75      DZ00 O  
ANISOU  489  O5'   A A  15     1650   1988    826     19    -60     26  DZ00 O  
ATOM    490  C4'   A A  15     -15.045 -40.496  35.206  1.00 11.75      DZ00 C  
ANISOU  490  C4'   A A  15     1807   1905    751    154     16    -40  DZ00 C  
ATOM    491  O4'   A A  15     -14.301 -41.542  35.874  1.00 12.18      DZ00 O  
ANISOU  491  O4'   A A  15     1835   2071    721    254    -17    -74  DZ00 O  
ATOM    492  C3'   A A  15     -15.761 -39.787  36.339  1.00 11.85      DZ00 C  
ANISOU  492  C3'   A A  15     1740   2039    725    279    -40    -25  DZ00 C  
ATOM    493  O3'   A A  15     -16.866 -39.043  35.874  1.00 11.70      DZ00 O  
ANISOU  493  O3'   A A  15     1720   2025    702    157   -129    -78  DZ00 O  
ATOM    494  C2'   A A  15     -16.136 -40.949  37.239  1.00 12.40      DZ00 C  
ANISOU  494  C2'   A A  15     1942   1990    780    111    -82     25  DZ00 C  
ATOM    495  O2'   A A  15     -17.221 -41.668  36.673  1.00 14.70      DZ00 O  
ANISOU  495  O2'   A A  15     2482   2232    873    389   -219   -111  DZ00 O  
ATOM    496  C1'   A A  15     -14.884 -41.810  37.130  1.00 12.15      DZ00 C  
ANISOU  496  C1'   A A  15     1873   2012    731    266    -18     37  DZ00 C  
ATOM    497  N1    A A  15     -13.687 -42.660  42.038  1.00 12.85      DZ00 N  
ANISOU  497  N1    A A  15     2041   2202    642    392    -93     60  DZ00 N  
ATOM    498  C2    A A  15     -14.702 -43.058  41.262  1.00 13.30      DZ00 C  
ANISOU  498  C2    A A  15     2095   2282    677    414   -174    -46  DZ00 C  
ATOM    499  N3    A A  15     -14.946 -42.773  39.979  1.00 13.01      DZ00 N  
ANISOU  499  N3    A A  15     2248   2016    679    397   -200     -5  DZ00 N  
ATOM    500  C4    A A  15     -13.979 -41.994  39.477  1.00 12.42      DZ00 C  
ANISOU  500  C4    A A  15     1981   2085    652    344    -40     11  DZ00 C  
ATOM    501  C5    A A  15     -12.872 -41.506  40.145  1.00 11.84      DZ00 C  
ANISOU  501  C5    A A  15     1833   2040    625    224      0     20  DZ00 C  
ATOM    502  C6    A A  15     -12.734 -41.873  41.500  1.00 12.10      DZ00 C  
ANISOU  502  C6    A A  15     1836   2157    604    141     69    -14  DZ00 C  
ATOM    503  N6    A A  15     -11.717 -41.498  42.278  1.00 13.29      DZ00 N  
ANISOU  503  N6    A A  15     1877   2510    661    152    116     45  DZ00 N  
ATOM    504  N7    A A  15     -12.104 -40.719  39.294  1.00 12.29      DZ00 N  
ANISOU  504  N7    A A  15     1894   2089    687    205     23     57  DZ00 N  
ATOM    505  C8    A A  15     -12.759 -40.757  38.151  1.00 12.77      DZ00 C  
ANISOU  505  C8    A A  15     2009   2148    694    408    -56     49  DZ00 C  
ATOM    506  N9    A A  15     -13.900 -41.518  38.191  1.00 12.05      DZ00 N  
ANISOU  506  N9    A A  15     1905   1984    691    171      8     83  DZ00 N  
ATOM    507  OP1   A A  15     -12.226 -37.563  33.346  1.00 13.00      DZ00 O  
ANISOU  507  OP1   A A  15     2163   1997    779     90   -295    -78  DZ00 O  
ATOM    508  OP2   A A  15     -10.968 -37.912  35.538  1.00 13.09      DZ00 O1-
ANISOU  508  OP2   A A  15     2256   1948    770   -149   -200     11  DZ00 O1-
ATOM    509 HO2'   A A  15     -17.916 -41.201  36.728  1.00 17.64      DZ00 H  
ANISOU  509 HO2'   A A  15     2235   2235   2235      0      0      0  DZ00 H  
ATOM    510  H2    A A  15     -15.332 -43.602  41.677  1.00 15.96      DZ00 H  
ANISOU  510  H2    A A  15     2022   2022   2022      0      0      0  DZ00 H  
ATOM    511  H8    A A  15     -12.466 -40.322  37.383  1.00 15.32      DZ00 H  
ANISOU  511  H8    A A  15     1940   1940   1940      0      0      0  DZ00 H  
ATOM    512  H1'   A A  15     -15.134 -42.746  37.173  1.00 14.58      DZ00 H  
ANISOU  512  H1'   A A  15     1846   1846   1846      0      0      0  DZ00 H  
ATOM    513  H2'   A A  15     -16.310 -40.667  38.151  1.00 14.88      DZ00 H  
ANISOU  513  H2'   A A  15     1885   1885   1885      0      0      0  DZ00 H  
ATOM    514  H3'   A A  15     -15.141 -39.202  36.802  1.00 14.22      DZ00 H  
ANISOU  514  H3'   A A  15     1801   1801   1801      0      0      0  DZ00 H  
ATOM    515  H4'   A A  15     -15.704 -40.902  34.621  1.00 14.09      DZ00 H  
ANISOU  515  H4'   A A  15     1785   1785   1785      0      0      0  DZ00 H  
ATOM    516  H5'   A A  15     -13.710 -40.223  33.694  1.00 14.23      DZ00 H  
ANISOU  516  H5'   A A  15     1802   1802   1802      0      0      0  DZ00 H  
ATOM    517  H61   A A  15     -11.684 -41.758  43.097  1.00 15.95      DZ00 H  
ANISOU  517  H61   A A  15     2020   2020   2020      0      0      0  DZ00 H  
ATOM    518  H62   A A  15     -11.095 -40.996  41.960  1.00 15.95      DZ00 H  
ANISOU  518  H62   A A  15     2020   2020   2020      0      0      0  DZ00 H  
ATOM    519 H5''   A A  15     -14.608 -38.950  33.956  1.00 14.23      DZ00 H  
ANISOU  519 H5''   A A  15     1802   1802   1802      0      0      0  DZ00 H  
ATOM    520  P     A A  16     -17.369 -37.758  36.683  1.00 11.59      DZ00 P  
ANISOU  520  P     A A  16     1776   1900    727    165     18      2  DZ00 P  
ATOM    521  C5'   A A  16     -19.298 -38.951  37.929  1.00 11.00      DZ00 C  
ANISOU  521  C5'   A A  16     1514   1853    812    -42     51    -88  DZ00 C  
ATOM    522  O5'   A A  16     -18.033 -38.328  38.007  1.00 11.60      DZ00 O  
ANISOU  522  O5'   A A  16     1749   1865    792     43    -30    -63  DZ00 O  
ATOM    523  C4'   A A  16     -19.667 -39.625  39.216  1.00 11.13      DZ00 C  
ANISOU  523  C4'   A A  16     1493   2008    726     34     48     83  DZ00 C  
ATOM    524  O4'   A A  16     -18.656 -40.592  39.595  1.00 11.58      DZ00 O  
ANISOU  524  O4'   A A  16     1607   2107    687     -7    136     29  DZ00 O  
ATOM    525  C3'   A A  16     -19.796 -38.751  40.453  1.00 11.20      DZ00 C  
ANISOU  525  C3'   A A  16     1619   1981    656    106    107     79  DZ00 C  
ATOM    526  O3'   A A  16     -21.006 -38.033  40.453  1.00 11.42      DZ00 O  
ANISOU  526  O3'   A A  16     1728   2008    604    -15     61     23  DZ00 O  
ATOM    527  C2'   A A  16     -19.719 -39.791  41.542  1.00 10.94      DZ00 C  
ANISOU  527  C2'   A A  16     1542   1933    681     43    103     72  DZ00 C  
ATOM    528  O2'   A A  16     -20.931 -40.527  41.538  1.00 12.16      DZ00 O  
ANISOU  528  O2'   A A  16     1797   2095    727    116    171     66  DZ00 O  
ATOM    529  C1'   A A  16     -18.590 -40.659  41.003  1.00 10.88      DZ00 C  
ANISOU  529  C1'   A A  16     1529   1936    668    -41     60     77  DZ00 C  
ATOM    530  N1    A A  16     -15.100 -40.466  44.782  1.00 12.46      DZ00 N  
ANISOU  530  N1    A A  16     1852   2296    587    -31     87     91  DZ00 N  
ATOM    531  C2    A A  16     -16.306 -41.033  44.696  1.00 12.96      DZ00 C  
ANISOU  531  C2    A A  16     1837   2462    624     14     92     46  DZ00 C  
ATOM    532  N3    A A  16     -17.158 -41.035  43.671  1.00 12.11      DZ00 N  
ANISOU  532  N3    A A  16     1642   2363    597    -36     64     54  DZ00 N  
ATOM    533  C4    A A  16     -16.665 -40.358  42.630  1.00 11.62      DZ00 C  
ANISOU  533  C4    A A  16     1581   2231    602     36    210     29  DZ00 C  
ATOM    534  C5    A A  16     -15.448 -39.715  42.570  1.00 11.38      DZ00 C  
ANISOU  534  C5    A A  16     1563   2133    627   -146    202     -5  DZ00 C  
ATOM    535  C6    A A  16     -14.628 -39.795  43.710  1.00 12.39      DZ00 C  
ANISOU  535  C6    A A  16     1921   2172    616    -46    142     55  DZ00 C  
ATOM    536  N6    A A  16     -13.420 -39.240  43.799  1.00 13.53      DZ00 N  
ANISOU  536  N6    A A  16     1837   2635    670    -18    115      3  DZ00 N  
ATOM    537  N7    A A  16     -15.283 -39.097  41.333  1.00 13.02      DZ00 N  
ANISOU  537  N7    A A  16     1844   2359    746     86    106    -14  DZ00 N  
ATOM    538  C8    A A  16     -16.399 -39.383  40.698  1.00 11.52      DZ00 C  
ANISOU  538  C8    A A  16     1562   2067    750   -136     81    -30  DZ00 C  
ATOM    539  N9    A A  16     -17.273 -40.152  41.423  1.00 11.75      DZ00 N  
ANISOU  539  N9    A A  16     1619   2173    672     41     68      1  DZ00 N  
ATOM    540  OP1   A A  16     -18.401 -37.138  35.802  1.00 13.15      DZ00 O  
ANISOU  540  OP1   A A  16     1936   2320    742    267    -49    -57  DZ00 O  
ATOM    541  OP2   A A  16     -16.214 -36.970  37.124  1.00 12.97      DZ00 O1-
ANISOU  541  OP2   A A  16     2111   2056    761    231     -5     48  DZ00 O1-
ATOM    542 HO2'   A A  16     -21.547 -40.041  41.837  1.00 14.59      DZ00 H  
ANISOU  542 HO2'   A A  16     1848   1848   1848      0      0      0  DZ00 H  
ATOM    543  H2    A A  16     -16.582 -41.504  45.449  1.00 15.55      DZ00 H  
ANISOU  543  H2    A A  16     1969   1969   1969      0      0      0  DZ00 H  
ATOM    544  H8    A A  16     -16.565 -39.117  39.822  1.00 13.83      DZ00 H  
ANISOU  544  H8    A A  16     1751   1751   1751      0      0      0  DZ00 H  
ATOM    545  H1'   A A  16     -18.705 -41.576  41.298  1.00 13.05      DZ00 H  
ANISOU  545  H1'   A A  16     1653   1653   1653      0      0      0  DZ00 H  
ATOM    546  H2'   A A  16     -19.511 -39.407  42.408  1.00 13.12      DZ00 H  
ANISOU  546  H2'   A A  16     1662   1662   1662      0      0      0  DZ00 H  
ATOM    547  H3'   A A  16     -19.042 -38.144  40.513  1.00 13.44      DZ00 H  
ANISOU  547  H3'   A A  16     1703   1703   1703      0      0      0  DZ00 H  
ATOM    548  H4'   A A  16     -20.505 -40.095  39.085  1.00 13.35      DZ00 H  
ANISOU  548  H4'   A A  16     1691   1691   1691      0      0      0  DZ00 H  
ATOM    549  H5'   A A  16     -19.281 -39.613  37.220  1.00 13.19      DZ00 H  
ANISOU  549  H5'   A A  16     1671   1671   1671      0      0      0  DZ00 H  
ATOM    550  H61   A A  16     -12.964 -39.314  44.525  1.00 16.24      DZ00 H  
ANISOU  550  H61   A A  16     2057   2057   2057      0      0      0  DZ00 H  
ATOM    551  H62   A A  16     -13.096 -38.807  43.131  1.00 16.24      DZ00 H  
ANISOU  551  H62   A A  16     2057   2057   2057      0      0      0  DZ00 H  
ATOM    552 H5''   A A  16     -19.969 -38.282  37.720  1.00 13.19      DZ00 H  
ANISOU  552 H5''   A A  16     1671   1671   1671      0      0      0  DZ00 H  
ATOM    553  P     U A  17     -21.164 -36.658  41.257  1.00 13.19      DZ00 P  
ANISOU  553  P     U A  17     1908   2425    676   -134    100     50  DZ00 P  
ATOM    554  C5'   U A  17     -22.225 -37.867  43.329  1.00 13.83      DZ00 C  
ANISOU  554  C5'   U A  17     1994   2242   1018   -279    331   -168  DZ00 C  
ATOM    555  O5'   U A  17     -21.187 -37.078  42.785  1.00 13.21      DZ00 O  
ANISOU  555  O5'   U A  17     2009   2117    892   -196    258   -125  DZ00 O  
ATOM    556  C4'   U A  17     -21.842 -38.327  44.704  1.00 12.83      DZ00 C  
ANISOU  556  C4'   U A  17     1764   2018   1093   -277    291   -104  DZ00 C  
ATOM    557  O4'   U A  17     -20.593 -39.054  44.637  1.00 13.02      DZ00 O  
ANISOU  557  O4'   U A  17     1837   2026   1084   -151    349      9  DZ00 O  
ATOM    558  C3'   U A  17     -21.559 -37.233  45.714  1.00 12.76      DZ00 C  
ANISOU  558  C3'   U A  17     1692   2011   1146   -251    373   -179  DZ00 C  
ATOM    559  O3'   U A  17     -22.744 -36.696  46.247  1.00 13.60      DZ00 O  
ANISOU  559  O3'   U A  17     2068   1894   1207   -158    564   -309  DZ00 O  
ATOM    560  C2'   U A  17     -20.723 -37.971  46.733  1.00 13.18      DZ00 C  
ANISOU  560  C2'   U A  17     1832   1993   1183   -106    309    -26  DZ00 C  
ATOM    561  O2'   U A  17     -21.558 -38.836  47.491  1.00 14.66      DZ00 O  
ANISOU  561  O2'   U A  17     2034   2225   1313     -2    307     59  DZ00 O  
ATOM    562  C1'   U A  17     -19.849 -38.812  45.818  1.00 12.64      DZ00 C  
ANISOU  562  C1'   U A  17     1754   1990   1060   -179    232    -65  DZ00 C  
ATOM    563  N1    U A  17     -18.581 -38.140  45.457  1.00 12.34      DZ00 N  
ANISOU  563  N1    U A  17     1805   1973    909   -276    247    -71  DZ00 N  
ATOM    564  C2    U A  17     -17.558 -38.190  46.378  1.00 12.61      DZ00 C  
ANISOU  564  C2    U A  17     1835   2091    865   -312    128      4  DZ00 C  
ATOM    565  O2    U A  17     -17.686 -38.700  47.475  1.00 14.17      DZ00 O  
ANISOU  565  O2    U A  17     2057   2326   1000   -207    -88    -13  DZ00 O  
ATOM    566  N3    U A  17     -16.390 -37.607  45.978  1.00 12.33      DZ00 N  
ANISOU  566  N3    U A  17     1877   2053    754   -263    169    -46  DZ00 N  
ATOM    567  C4    U A  17     -16.133 -37.010  44.768  1.00 12.00      DZ00 C  
ANISOU  567  C4    U A  17     1840   1974    746    -46    327    -77  DZ00 C  
ATOM    568  O4    U A  17     -15.008 -36.554  44.551  1.00 13.19      DZ00 O  
ANISOU  568  O4    U A  17     2118   2099    795   -191    255   -117  DZ00 O  
ATOM    569  C5    U A  17     -17.246 -36.983  43.870  1.00 12.60      DZ00 C  
ANISOU  569  C5    U A  17     1921   2079    788   -117    307    -64  DZ00 C  
ATOM    570  C6    U A  17     -18.399 -37.540  44.243  1.00 12.22      DZ00 C  
ANISOU  570  C6    U A  17     1739   2074    828   -230    322   -112  DZ00 C  
ATOM    571  OP1   U A  17     -22.495 -36.154  40.845  1.00 16.09      DZ00 O  
ANISOU  571  OP1   U A  17     2338   2994    782   -244      0   -154  DZ00 O  
ATOM    572  OP2   U A  17     -19.947 -35.821  41.124  1.00 14.99      DZ00 O1-
ANISOU  572  OP2   U A  17     2288   2649    757    -64     67    336  DZ00 O1-
ATOM    573 HO2'   U A  17     -21.395 -39.631  47.276  1.00 17.60      DZ00 H  
ANISOU  573 HO2'   U A  17     2229   2229   2229      0      0      0  DZ00 H  
ATOM    574  H3    U A  17     -15.738 -37.632  46.538  1.00 14.79      DZ00 H  
ANISOU  574  H3    U A  17     1874   1874   1874      0      0      0  DZ00 H  
ATOM    575  H5    U A  17     -17.159 -36.607  43.024  1.00 15.12      DZ00 H  
ANISOU  575  H5    U A  17     1915   1915   1915      0      0      0  DZ00 H  
ATOM    576  H6    U A  17     -19.103 -37.550  43.635  1.00 14.66      DZ00 H  
ANISOU  576  H6    U A  17     1856   1856   1856      0      0      0  DZ00 H  
ATOM    577  H1'   U A  17     -19.653 -39.657  46.252  1.00 15.17      DZ00 H  
ANISOU  577  H1'   U A  17     1921   1921   1921      0      0      0  DZ00 H  
ATOM    578  H2'   U A  17     -20.204 -37.369  47.289  1.00 15.82      DZ00 H  
ANISOU  578  H2'   U A  17     2003   2003   2003      0      0      0  DZ00 H  
ATOM    579  H3'   U A  17     -21.032 -36.531  45.301  1.00 15.31      DZ00 H  
ANISOU  579  H3'   U A  17     1939   1939   1939      0      0      0  DZ00 H  
ATOM    580  H4'   U A  17     -22.534 -38.912  45.051  1.00 15.40      DZ00 H  
ANISOU  580  H4'   U A  17     1950   1950   1950      0      0      0  DZ00 H  
ATOM    581  H5'   U A  17     -22.375 -38.638  42.762  1.00 16.59      DZ00 H  
ANISOU  581  H5'   U A  17     2101   2101   2101      0      0      0  DZ00 H  
ATOM    582 H5''   U A  17     -23.037 -37.340  43.381  1.00 16.59      DZ00 H  
ANISOU  582 H5''   U A  17     2101   2101   2101      0      0      0  DZ00 H  
ATOM    583  P     U A  18     -22.770 -35.209  46.836  1.00 15.63      DZ00 P  
ANISOU  583  P     U A  18     2467   2218   1255    117    562   -247  DZ00 P  
ATOM    584  C5'   U A  18     -22.340 -36.011  49.283  1.00 14.39      DZ00 C  
ANISOU  584  C5'   U A  18     2330   1757   1382     17    711     -2  DZ00 C  
ATOM    585  O5'   U A  18     -21.897 -35.274  48.160  1.00 14.11      DZ00 O  
ANISOU  585  O5'   U A  18     2111   1895   1354   -100    622    -90  DZ00 O  
ATOM    586  C4'   U A  18     -21.262 -36.058  50.318  1.00 13.60      DZ00 C  
ANISOU  586  C4'   U A  18     2154   1648   1366   -180    654      4  DZ00 C  
ATOM    587  O4'   U A  18     -20.074 -36.671  49.765  1.00 13.96      DZ00 O  
ANISOU  587  O4'   U A  18     2213   1772   1318    107    660    171  DZ00 O  
ATOM    588  C3'   U A  18     -20.768 -34.713  50.804  1.00 12.87      DZ00 C  
ANISOU  588  C3'   U A  18     2025   1511   1353   -206    592   -114  DZ00 C  
ATOM    589  O3'   U A  18     -21.651 -34.140  51.737  1.00 13.49      DZ00 O  
ANISOU  589  O3'   U A  18     2070   1685   1371   -146    641   -245  DZ00 O  
ATOM    590  C2'   U A  18     -19.415 -35.073  51.375  1.00 13.70      DZ00 C  
ANISOU  590  C2'   U A  18     2211   1681   1314     33    646     66  DZ00 C  
ATOM    591  O2'   U A  18     -19.578 -35.764  52.608  1.00 14.94      DZ00 O  
ANISOU  591  O2'   U A  18     2144   2162   1370   -140    663     61  DZ00 O  
ATOM    592  C1'   U A  18     -18.932 -36.061  50.330  1.00 13.11      DZ00 C  
ANISOU  592  C1'   U A  18     2259   1494   1228    -64    686    154  DZ00 C  
ATOM    593  N1    U A  18     -18.142 -35.449  49.240  1.00 13.10      DZ00 N  
ANISOU  593  N1    U A  18     2321   1619   1036    -86    632     82  DZ00 N  
ATOM    594  C2    U A  18     -16.809 -35.209  49.484  1.00 12.95      DZ00 C  
ANISOU  594  C2    U A  18     2516   1514    889    -87    488    -15  DZ00 C  
ATOM    595  O2    U A  18     -16.320 -35.400  50.577  1.00 14.04      DZ00 O  
ANISOU  595  O2    U A  18     2581   1843    909   -110    376    -68  DZ00 O  
ATOM    596  N3    U A  18     -16.085 -34.729  48.420  1.00 13.24      DZ00 N  
ANISOU  596  N3    U A  18     2518   1691    822    -90    520     -7  DZ00 N  
ATOM    597  C4    U A  18     -16.553 -34.471  47.154  1.00 13.14      DZ00 C  
ANISOU  597  C4    U A  18     2334   1751    909    118    649    121  DZ00 C  
ATOM    598  O4    U A  18     -15.773 -34.069  46.281  1.00 13.77      DZ00 O  
ANISOU  598  O4    U A  18     2422   1853    955     93    597    110  DZ00 O  
ATOM    599  C5    U A  18     -17.947 -34.723  46.980  1.00 13.15      DZ00 C  
ANISOU  599  C5    U A  18     2251   1752    994     28    568     23  DZ00 C  
ATOM    600  C6    U A  18     -18.668 -35.197  48.002  1.00 13.23      DZ00 C  
ANISOU  600  C6    U A  18     2304   1696   1027    -84    646     35  DZ00 C  
ATOM    601  OP1   U A  18     -24.191 -34.945  47.197  1.00 17.29      DZ00 O  
ANISOU  601  OP1   U A  18     2749   2515   1305    -51    623   -462  DZ00 O  
ATOM    602  OP2   U A  18     -22.064 -34.279  45.935  1.00 18.60      DZ00 O1-
ANISOU  602  OP2   U A  18     2772   3029   1266    508    237   -347  DZ00 O1-
ATOM    603 HO2'   U A  18     -19.374 -36.571  52.499  1.00 17.93      DZ00 H  
ANISOU  603 HO2'   U A  18     2270   2270   2270      0      0      0  DZ00 H  
ATOM    604  H3    U A  18     -15.252 -34.571  48.562  1.00 15.89      DZ00 H  
ANISOU  604  H3    U A  18     2012   2012   2012      0      0      0  DZ00 H  
ATOM    605  H5    U A  18     -18.343 -34.600  46.147  1.00 15.78      DZ00 H  
ANISOU  605  H5    U A  18     1999   1999   1999      0      0      0  DZ00 H  
ATOM    606  H6    U A  18     -19.562 -35.402  47.852  1.00 15.88      DZ00 H  
ANISOU  606  H6    U A  18     2011   2011   2011      0      0      0  DZ00 H  
ATOM    607  H1'   U A  18     -18.394 -36.742  50.764  1.00 15.73      DZ00 H  
ANISOU  607  H1'   U A  18     1993   1993   1993      0      0      0  DZ00 H  
ATOM    608  H2'   U A  18     -18.829 -34.303  51.451  1.00 16.44      DZ00 H  
ANISOU  608  H2'   U A  18     2082   2082   2082      0      0      0  DZ00 H  
ATOM    609  H3'   U A  18     -20.655 -34.116  50.048  1.00 15.44      DZ00 H  
ANISOU  609  H3'   U A  18     1956   1956   1956      0      0      0  DZ00 H  
ATOM    610  H4'   U A  18     -21.568 -36.581  51.076  1.00 16.32      DZ00 H  
ANISOU  610  H4'   U A  18     2067   2067   2067      0      0      0  DZ00 H  
ATOM    611  H5'   U A  18     -22.562 -36.914  49.008  1.00 17.27      DZ00 H  
ANISOU  611  H5'   U A  18     2187   2187   2187      0      0      0  DZ00 H  
ATOM    612 H5''   U A  18     -23.127 -35.584  49.658  1.00 17.27      DZ00 H  
ANISOU  612 H5''   U A  18     2187   2187   2187      0      0      0  DZ00 H  
ATOM    613  P     U A  19     -21.784 -32.554  51.856  1.00 13.73      DZ00 P  
ANISOU  613  P     U A  19     2077   1836   1302   -251    614   -380  DZ00 P  
ATOM    614  C5'   U A  19     -20.190 -32.438  53.906  1.00 12.18      DZ00 C  
ANISOU  614  C5'   U A  19     1842   1804    981    -41    465    -14  DZ00 C  
ATOM    615  O5'   U A  19     -20.429 -32.124  52.549  1.00 12.31      DZ00 O  
ANISOU  615  O5'   U A  19     1773   1782   1123   -139    536   -142  DZ00 O  
ATOM    616  C4'   U A  19     -18.818 -31.993  54.307  1.00 11.17      DZ00 C  
ANISOU  616  C4'   U A  19     1689   1740    814    -57    368     12  DZ00 C  
ATOM    617  O4'   U A  19     -17.833 -32.731  53.552  1.00 11.28      DZ00 O  
ANISOU  617  O4'   U A  19     1818   1751    716    -39    324     35  DZ00 O  
ATOM    618  C3'   U A  19     -18.472 -30.548  54.014  1.00 10.92      DZ00 C  
ANISOU  618  C3'   U A  19     1658   1759    733     83    375     35  DZ00 C  
ATOM    619  O3'   U A  19     -19.010 -29.674  54.985  1.00 10.91      DZ00 O  
ANISOU  619  O3'   U A  19     1675   1759    711    -63    367    -59  DZ00 O  
ATOM    620  C2'   U A  19     -16.960 -30.588  54.015  1.00 10.47      DZ00 C  
ANISOU  620  C2'   U A  19     1617   1631    728      9    234     43  DZ00 C  
ATOM    621  O2'   U A  19     -16.495 -30.664  55.355  1.00 11.13      DZ00 O  
ANISOU  621  O2'   U A  19     1570   1872    787    -78    213     50  DZ00 O  
ATOM    622  C1'   U A  19     -16.709 -31.912  53.311  1.00 10.67      DZ00 C  
ANISOU  622  C1'   U A  19     1695   1681    678     85    176    -10  DZ00 C  
ATOM    623  N1    U A  19     -16.537 -31.740  51.849  1.00 10.59      DZ00 N  
ANISOU  623  N1    U A  19     1623   1761    639    -49    235    -72  DZ00 N  
ATOM    624  C2    U A  19     -15.289 -31.358  51.417  1.00 10.59      DZ00 C  
ANISOU  624  C2    U A  19     1721   1649    654    -29    180    -36  DZ00 C  
ATOM    625  O2    U A  19     -14.379 -31.140  52.197  1.00 11.83      DZ00 O  
ANISOU  625  O2    U A  19     1876   1830    788     11    171   -225  DZ00 O  
ATOM    626  N3    U A  19     -15.142 -31.245  50.062  1.00 11.07      DZ00 N  
ANISOU  626  N3    U A  19     1856   1750    601     34    194    -59  DZ00 N  
ATOM    627  C4    U A  19     -16.117 -31.462  49.113  1.00 11.01      DZ00 C  
ANISOU  627  C4    U A  19     1665   1912    606      7    196    152  DZ00 C  
ATOM    628  O4    U A  19     -15.838 -31.337  47.916  1.00 11.89      DZ00 O  
ANISOU  628  O4    U A  19     1771   2061    686     32    202    177  DZ00 O  
ATOM    629  C5    U A  19     -17.395 -31.821  49.650  1.00 11.43      DZ00 C  
ANISOU  629  C5    U A  19     1896   1811    638    -78    293     75  DZ00 C  
ATOM    630  C6    U A  19     -17.557 -31.947  50.967  1.00 10.97      DZ00 C  
ANISOU  630  C6    U A  19     1787   1732    649      2    291     78  DZ00 C  
ATOM    631  OP1   U A  19     -22.932 -32.312  52.773  1.00 15.97      DZ00 O  
ANISOU  631  OP1   U A  19     2453   2219   1398    -42    670   -478  DZ00 O  
ATOM    632  OP2   U A  19     -21.758 -31.923  50.523  1.00 15.17      DZ00 O1-
ANISOU  632  OP2   U A  19     2157   2241   1365   -360    439   -497  DZ00 O1-
ATOM    633 HO2'   U A  19     -16.637 -29.929  55.736  1.00 13.35      DZ00 H  
ANISOU  633 HO2'   U A  19     1691   1691   1691      0      0      0  DZ00 H  
ATOM    634  H3    U A  19     -14.365 -31.013  49.775  1.00 13.29      DZ00 H  
ANISOU  634  H3    U A  19     1683   1683   1683      0      0      0  DZ00 H  
ATOM    635  H5    U A  19     -18.104 -32.005  49.076  1.00 13.72      DZ00 H  
ANISOU  635  H5    U A  19     1738   1738   1738      0      0      0  DZ00 H  
ATOM    636  H6    U A  19     -18.385 -32.217  51.294  1.00 13.16      DZ00 H  
ANISOU  636  H6    U A  19     1667   1667   1667      0      0      0  DZ00 H  
ATOM    637  H1'   U A  19     -15.917 -32.331  53.683  1.00 12.80      DZ00 H  
ANISOU  637  H1'   U A  19     1621   1621   1621      0      0      0  DZ00 H  
ATOM    638  H2'   U A  19     -16.575 -29.840  53.533  1.00 12.56      DZ00 H  
ANISOU  638  H2'   U A  19     1591   1591   1591      0      0      0  DZ00 H  
ATOM    639  H3'   U A  19     -18.795 -30.304  53.133  1.00 13.11      DZ00 H  
ANISOU  639  H3'   U A  19     1660   1660   1660      0      0      0  DZ00 H  
ATOM    640  H4'   U A  19     -18.690 -32.166  55.253  1.00 13.40      DZ00 H  
ANISOU  640  H4'   U A  19     1697   1697   1697      0      0      0  DZ00 H  
ATOM    641  H5'   U A  19     -20.266 -33.396  54.033  1.00 14.61      DZ00 H  
ANISOU  641  H5'   U A  19     1851   1851   1851      0      0      0  DZ00 H  
ATOM    642 H5''   U A  19     -20.847 -31.987  54.460  1.00 14.61      DZ00 H  
ANISOU  642 H5''   U A  19     1851   1851   1851      0      0      0  DZ00 H  
ATOM    643  P     U A  20     -19.497 -28.209  54.578  1.00 10.95      DZ00 P  
ANISOU  643  P     U A  20     1707   1734    719     13    276   -106  DZ00 P  
ATOM    644  C5'   U A  20     -17.219 -27.139  55.290  1.00 10.41      DZ00 C  
ANISOU  644  C5'   U A  20     1633   1653    669     84     87     38  DZ00 C  
ATOM    645  O5'   U A  20     -18.168 -27.400  54.270  1.00 10.90      DZ00 O  
ANISOU  645  O5'   U A  20     1626   1834    681    110    133    -76  DZ00 O  
ATOM    646  C4'   U A  20     -15.909 -26.698  54.702  1.00 10.51      DZ00 C  
ANISOU  646  C4'   U A  20     1689   1743    561     88     52    -24  DZ00 C  
ATOM    647  O4'   U A  20     -15.400 -27.718  53.808  1.00 10.26      DZ00 O  
ANISOU  647  O4'   U A  20     1596   1779    524     83     75     15  DZ00 O  
ATOM    648  C3'   U A  20     -15.927 -25.450  53.837  1.00 10.20      DZ00 C  
ANISOU  648  C3'   U A  20     1646   1702    526    187     97   -131  DZ00 C  
ATOM    649  O3'   U A  20     -15.977 -24.272  54.617  1.00 10.65      DZ00 O  
ANISOU  649  O3'   U A  20     1728   1813    505    116    151    -36  DZ00 O  
ATOM    650  C2'   U A  20     -14.639 -25.620  53.042  1.00  9.88      DZ00 C  
ANISOU  650  C2'   U A  20     1564   1622    567     46      4    -40  DZ00 C  
ATOM    651  O2'   U A  20     -13.522 -25.343  53.869  1.00 11.28      DZ00 O  
ANISOU  651  O2'   U A  20     1802   1821    662    148    -14    -38  DZ00 O  
ATOM    652  C1'   U A  20     -14.672 -27.114  52.758  1.00 10.38      DZ00 C  
ANISOU  652  C1'   U A  20     1664   1759    522    188     23    -53  DZ00 C  
ATOM    653  N1    U A  20     -15.321 -27.447  51.462  1.00  9.88      DZ00 N  
ANISOU  653  N1    U A  20     1644   1582    527     32     43    -66  DZ00 N  
ATOM    654  C2    U A  20     -14.540 -27.340  50.336  1.00 10.13      DZ00 C  
ANISOU  654  C2    U A  20     1592   1752    503    149     52     -6  DZ00 C  
ATOM    655  O2    U A  20     -13.393 -26.951  50.385  1.00 10.66      DZ00 O  
ANISOU  655  O2    U A  20     1689   1791    572    127    114    -69  DZ00 O  
ATOM    656  N3    U A  20     -15.149 -27.693  49.163  1.00 10.34      DZ00 N  
ANISOU  656  N3    U A  20     1631   1795    502     81     34    -33  DZ00 N  
ATOM    657  C4    U A  20     -16.446 -28.108  49.005  1.00 10.54      DZ00 C  
ANISOU  657  C4    U A  20     1622   1839    544    -84     25     60  DZ00 C  
ATOM    658  O4    U A  20     -16.849 -28.379  47.878  1.00 11.96      DZ00 O  
ANISOU  658  O4    U A  20     1884   1976    682   -100    133     56  DZ00 O  
ATOM    659  C5    U A  20     -17.205 -28.195  50.211  1.00 10.87      DZ00 C  
ANISOU  659  C5    U A  20     1737   1835    558     19    -19    -60  DZ00 C  
ATOM    660  C6    U A  20     -16.630 -27.861  51.375  1.00 10.92      DZ00 C  
ANISOU  660  C6    U A  20     1764   1835    550     90     23    -19  DZ00 C  
ATOM    661  OP1   U A  20     -20.156 -27.679  55.805  1.00 11.71      DZ00 O  
ANISOU  661  OP1   U A  20     1889   1813    746     77    327     -1  DZ00 O  
ATOM    662  OP2   U A  20     -20.254 -28.242  53.304  1.00 12.47      DZ00 O1-
ANISOU  662  OP2   U A  20     1846   2107    784   -114    224   -224  DZ00 O1-
ATOM    663 HO2'   U A  20     -13.498 -24.519  54.029  1.00 13.54      DZ00 H  
ANISOU  663 HO2'   U A  20     1714   1714   1714      0      0      0  DZ00 H  
ATOM    664  H3    U A  20     -14.679 -27.615  48.447  1.00 12.41      DZ00 H  
ANISOU  664  H3    U A  20     1571   1571   1571      0      0      0  DZ00 H  
ATOM    665  H5    U A  20     -18.089 -28.484  50.190  1.00 13.04      DZ00 H  
ANISOU  665  H5    U A  20     1652   1652   1652      0      0      0  DZ00 H  
ATOM    666  H6    U A  20     -17.127 -27.940  52.158  1.00 13.10      DZ00 H  
ANISOU  666  H6    U A  20     1659   1659   1659      0      0      0  DZ00 H  
ATOM    667  H1'   U A  20     -13.766 -27.460  52.759  1.00 12.46      DZ00 H  
ANISOU  667  H1'   U A  20     1578   1578   1578      0      0      0  DZ00 H  
ATOM    668  H2'   U A  20     -14.638 -25.093  52.227  1.00 11.86      DZ00 H  
ANISOU  668  H2'   U A  20     1502   1502   1502      0      0      0  DZ00 H  
ATOM    669  H3'   U A  20     -16.688 -25.480  53.236  1.00 12.24      DZ00 H  
ANISOU  669  H3'   U A  20     1550   1550   1550      0      0      0  DZ00 H  
ATOM    670  H4'   U A  20     -15.272 -26.568  55.422  1.00 12.61      DZ00 H  
ANISOU  670  H4'   U A  20     1597   1597   1597      0      0      0  DZ00 H  
ATOM    671  H5'   U A  20     -17.080 -27.947  55.809  1.00 12.49      DZ00 H  
ANISOU  671  H5'   U A  20     1582   1582   1582      0      0      0  DZ00 H  
ATOM    672 H5''   U A  20     -17.560 -26.442  55.871  1.00 12.49      DZ00 H  
ANISOU  672 H5''   U A  20     1582   1582   1582      0      0      0  DZ00 H  
ATOM    673  P     U A  21     -16.579 -22.920  54.017  1.00 10.76      DZ00 P  
ANISOU  673  P     U A  21     1782   1763    543    113     63    -60  DZ00 P  
ATOM    674  C5'   U A  21     -14.279 -21.821  53.474  1.00 10.54      DZ00 C  
ANISOU  674  C5'   U A  21     1689   1718    597    141    -30     19  DZ00 C  
ATOM    675  O5'   U A  21     -15.480 -22.399  52.999  1.00 10.47      DZ00 O  
ANISOU  675  O5'   U A  21     1598   1788    592      3     -1    -39  DZ00 O  
ATOM    676  C4'   U A  21     -13.292 -21.605  52.360  1.00 10.14      DZ00 C  
ANISOU  676  C4'   U A  21     1730   1612    511     21    -94     17  DZ00 C  
ATOM    677  O4'   U A  21     -13.013 -22.859  51.686  1.00 10.15      DZ00 O  
ANISOU  677  O4'   U A  21     1641   1746    469     93   -123    -72  DZ00 O  
ATOM    678  C3'   U A  21     -13.711 -20.683  51.226  1.00  9.86      DZ00 C  
ANISOU  678  C3'   U A  21     1640   1630    479     35    -66     18  DZ00 C  
ATOM    679  O3'   U A  21     -13.571 -19.329  51.596  1.00 10.84      DZ00 O  
ANISOU  679  O3'   U A  21     1781   1865    472     44    -39     -8  DZ00 O  
ATOM    680  C2'   U A  21     -12.757 -21.106  50.133  1.00  9.79      DZ00 C  
ANISOU  680  C2'   U A  21     1526   1683    509   -118   -112    -57  DZ00 C  
ATOM    681  O2'   U A  21     -11.470 -20.633  50.484  1.00 10.76      DZ00 O  
ANISOU  681  O2'   U A  21     1751   1725    611     36   -156     16  DZ00 O  
ATOM    682  C1'   U A  21     -12.797 -22.611  50.308  1.00  9.73      DZ00 C  
ANISOU  682  C1'   U A  21     1536   1678    484    118    -86    -81  DZ00 C  
ATOM    683  N1    U A  21     -13.879 -23.264  49.528  1.00  9.68      DZ00 N  
ANISOU  683  N1    U A  21     1533   1652    494     60    -64    -74  DZ00 N  
ATOM    684  C2    U A  21     -13.656 -23.554  48.203  1.00  9.57      DZ00 C  
ANISOU  684  C2    U A  21     1479   1672    487    -20    -67   -102  DZ00 C  
ATOM    685  O2    U A  21     -12.630 -23.225  47.644  1.00 10.45      DZ00 O  
ANISOU  685  O2    U A  21     1644   1750    575     39    -61   -138  DZ00 O  
ATOM    686  N3    U A  21     -14.660 -24.225  47.564  1.00 10.08      DZ00 N  
ANISOU  686  N3    U A  21     1602   1743    485    -25     25    -50  DZ00 N  
ATOM    687  C4    U A  21     -15.862 -24.621  48.090  1.00 10.43      DZ00 C  
ANISOU  687  C4    U A  21     1825   1628    511    -32   -112      2  DZ00 C  
ATOM    688  O4    U A  21     -16.666 -25.242  47.391  1.00 11.34      DZ00 O  
ANISOU  688  O4    U A  21     1911   1809    588    -89    -30     18  DZ00 O  
ATOM    689  C5    U A  21     -16.038 -24.268  49.464  1.00 10.78      DZ00 C  
ANISOU  689  C5    U A  21     1758   1783    556     66    -37    -36  DZ00 C  
ATOM    690  C6    U A  21     -15.074 -23.607  50.118  1.00  9.91      DZ00 C  
ANISOU  690  C6    U A  21     1577   1668    520     44    -61    -23  DZ00 C  
ATOM    691  OP1   U A  21     -16.690 -21.990  55.177  1.00 11.86      DZ00 O  
ANISOU  691  OP1   U A  21     1953   1977    575    251    122     21  DZ00 O  
ATOM    692  OP2   U A  21     -17.757 -23.241  53.191  1.00 11.98      DZ00 O1-
ANISOU  692  OP2   U A  21     2103   1853    594     43    -25    -53  DZ00 O1-
ATOM    693 HO2'   U A  21     -11.448 -19.799  50.386  1.00 12.91      DZ00 H  
ANISOU  693 HO2'   U A  21     1635   1635   1635      0      0      0  DZ00 H  
ATOM    694  H3    U A  21     -14.529 -24.407  46.733  1.00 12.10      DZ00 H  
ANISOU  694  H3    U A  21     1532   1532   1532      0      0      0  DZ00 H  
ATOM    695  H5    U A  21     -16.815 -24.517  49.912  1.00 12.94      DZ00 H  
ANISOU  695  H5    U A  21     1639   1639   1639      0      0      0  DZ00 H  
ATOM    696  H6    U A  21     -15.189 -23.434  51.025  1.00 11.89      DZ00 H  
ANISOU  696  H6    U A  21     1506   1506   1506      0      0      0  DZ00 H  
ATOM    697  H1'   U A  21     -11.942 -22.987  50.046  1.00 11.68      DZ00 H  
ANISOU  697  H1'   U A  21     1479   1479   1479      0      0      0  DZ00 H  
ATOM    698  H2'   U A  21     -13.043 -20.820  49.250  1.00 11.74      DZ00 H  
ANISOU  698  H2'   U A  21     1487   1487   1487      0      0      0  DZ00 H  
ATOM    699  H3'   U A  21     -14.626 -20.868  50.963  1.00 11.84      DZ00 H  
ANISOU  699  H3'   U A  21     1499   1499   1499      0      0      0  DZ00 H  
ATOM    700  H4'   U A  21     -12.466 -21.269  52.741  1.00 12.17      DZ00 H  
ANISOU  700  H4'   U A  21     1541   1541   1541      0      0      0  DZ00 H  
ATOM    701  H5'   U A  21     -13.884 -22.410  54.136  1.00 12.65      DZ00 H  
ANISOU  701  H5'   U A  21     1602   1602   1602      0      0      0  DZ00 H  
ATOM    702 H5''   U A  21     -14.480 -20.968  53.889  1.00 12.65      DZ00 H  
ANISOU  702 H5''   U A  21     1602   1602   1602      0      0      0  DZ00 H  
ATOM    703  P     U A  22     -14.396 -18.173  50.879  1.00 12.68      DZ00 P  
ANISOU  703  P     U A  22     2014   2225    579   -114   -113     34  DZ00 P  
ATOM    704  C5'   U A  22     -12.460 -17.652  49.147  1.00 13.08      DZ00 C  
ANISOU  704  C5'   U A  22     2000   2059    910   -279   -338    208  DZ00 C  
ATOM    705  O5'   U A  22     -13.786 -18.079  49.411  1.00 12.35      DZ00 O  
ANISOU  705  O5'   U A  22     1896   2082    712   -220   -313    165  DZ00 O  
ATOM    706  C4'   U A  22     -12.122 -17.909  47.701  1.00 12.75      DZ00 C  
ANISOU  706  C4'   U A  22     1800   2026   1021   -172   -340    170  DZ00 C  
ATOM    707  O4'   U A  22     -12.280 -19.321  47.405  1.00 12.47      DZ00 O  
ANISOU  707  O4'   U A  22     1847   1915    978   -169   -343    -37  DZ00 O  
ATOM    708  C3'   U A  22     -13.029 -17.224  46.696  1.00 13.03      DZ00 C  
ANISOU  708  C3'   U A  22     1731   2096   1125   -280   -421    219  DZ00 C  
ATOM    709  O3'   U A  22     -12.650 -15.885  46.490  1.00 14.73      DZ00 O  
ANISOU  709  O3'   U A  22     1988   2355   1253   -385   -458    553  DZ00 O  
ATOM    710  C2'   U A  22     -12.882 -18.105  45.468  1.00 12.61      DZ00 C  
ANISOU  710  C2'   U A  22     1704   1941   1147   -177   -389     35  DZ00 C  
ATOM    711  O2'   U A  22     -11.647 -17.868  44.812  1.00 14.36      DZ00 O  
ANISOU  711  O2'   U A  22     1988   2187   1282     41   -396     65  DZ00 O  
ATOM    712  C1'   U A  22     -12.818 -19.477  46.104  1.00 12.13      DZ00 C  
ANISOU  712  C1'   U A  22     1611   2014    984   -275   -317    -52  DZ00 C  
ATOM    713  N1    U A  22     -14.124 -20.166  46.200  1.00 11.90      DZ00 N  
ANISOU  713  N1    U A  22     1807   1908    806   -270   -268     -3  DZ00 N  
ATOM    714  C2    U A  22     -14.549 -20.844  45.080  1.00 11.57      DZ00 C  
ANISOU  714  C2    U A  22     1684   1939    774   -257   -230    -64  DZ00 C  
ATOM    715  O2    U A  22     -13.941 -20.808  44.031  1.00 12.52      DZ00 O  
ANISOU  715  O2    U A  22     1771   2130    856   -320   -139   -152  DZ00 O  
ATOM    716  N3    U A  22     -15.703 -21.552  45.232  1.00 12.29      DZ00 N  
ANISOU  716  N3    U A  22     1864   2059    748   -306   -265      5  DZ00 N  
ATOM    717  C4    U A  22     -16.464 -21.656  46.365  1.00 12.33      DZ00 C  
ANISOU  717  C4    U A  22     2037   1849    799   -197   -447    -81  DZ00 C  
ATOM    718  O4    U A  22     -17.474 -22.354  46.342  1.00 13.56      DZ00 O  
ANISOU  718  O4    U A  22     2245   2000    905   -311   -354     98  DZ00 O  
ATOM    719  C5    U A  22     -15.985 -20.901  47.479  1.00 12.49      DZ00 C  
ANISOU  719  C5    U A  22     1945   2022    778   -382   -329    -37  DZ00 C  
ATOM    720  C6    U A  22     -14.847 -20.212  47.362  1.00 11.90      DZ00 C  
ANISOU  720  C6    U A  22     1802   1959    761   -248   -279    -20  DZ00 C  
ATOM    721  OP1   U A  22     -14.083 -16.949  51.662  1.00 14.16      DZ00 O  
ANISOU  721  OP1   U A  22     2129   2585    666    -56    -60    154  DZ00 O  
ATOM    722  OP2   U A  22     -15.800 -18.596  50.644  1.00 14.08      DZ00 O1-
ANISOU  722  OP2   U A  22     2417   2288    644    -70   -164   -159  DZ00 O1-
ATOM    723 HO2'   U A  22     -11.669 -17.108  44.453  1.00 17.24      DZ00 H  
ANISOU  723 HO2'   U A  22     2183   2183   2183      0      0      0  DZ00 H  
ATOM    724  H3    U A  22     -15.986 -21.978  44.541  1.00 14.75      DZ00 H  
ANISOU  724  H3    U A  22     1868   1868   1868      0      0      0  DZ00 H  
ATOM    725  H5    U A  22     -16.429 -20.937  48.296  1.00 14.99      DZ00 H  
ANISOU  725  H5    U A  22     1898   1898   1898      0      0      0  DZ00 H  
ATOM    726  H6    U A  22     -14.514 -19.771  48.111  1.00 14.28      DZ00 H  
ANISOU  726  H6    U A  22     1809   1809   1809      0      0      0  DZ00 H  
ATOM    727  H1'   U A  22     -12.214 -20.031  45.585  1.00 14.56      DZ00 H  
ANISOU  727  H1'   U A  22     1844   1844   1844      0      0      0  DZ00 H  
ATOM    728  H2'   U A  22     -13.640 -18.021  44.868  1.00 15.13      DZ00 H  
ANISOU  728  H2'   U A  22     1917   1917   1917      0      0      0  DZ00 H  
ATOM    729  H3'   U A  22     -13.945 -17.258  47.011  1.00 15.64      DZ00 H  
ANISOU  729  H3'   U A  22     1981   1981   1981      0      0      0  DZ00 H  
ATOM    730  H4'   U A  22     -11.204 -17.646  47.535  1.00 15.30      DZ00 H  
ANISOU  730  H4'   U A  22     1938   1938   1938      0      0      0  DZ00 H  
ATOM    731  H5'   U A  22     -11.845 -18.142  49.713  1.00 15.69      DZ00 H  
ANISOU  731  H5'   U A  22     1988   1988   1988      0      0      0  DZ00 H  
ATOM    732 H5''   U A  22     -12.384 -16.703  49.332  1.00 15.69      DZ00 H  
ANISOU  732 H5''   U A  22     1988   1988   1988      0      0      0  DZ00 H  
ATOM    733  P     U A  23     -13.747 -14.781  46.138  1.00 16.93      DZ00 P  
ANISOU  733  P     U A  23     2166   2956   1311   -405   -534    801  DZ00 P  
ATOM    734  C5'   U A  23     -13.070 -14.752  43.622  1.00 15.73      DZ00 C  
ANISOU  734  C5'   U A  23     2263   2277   1436   -302   -582    348  DZ00 C  
ATOM    735  O5'   U A  23     -14.053 -15.025  44.602  1.00 15.73      DZ00 O  
ANISOU  735  O5'   U A  23     2166   2415   1397   -327   -600    431  DZ00 O  
ATOM    736  C4'   U A  23     -13.456 -15.338  42.299  1.00 14.98      DZ00 C  
ANISOU  736  C4'   U A  23     2177   2101   1413   -387   -567    151  DZ00 C  
ATOM    737  O4'   U A  23     -13.620 -16.767  42.424  1.00 14.97      DZ00 O  
ANISOU  737  O4'   U A  23     2208   2123   1357   -339   -575     -7  DZ00 O  
ATOM    738  C3'   U A  23     -14.786 -14.882  41.733  1.00 14.50      DZ00 C  
ANISOU  738  C3'   U A  23     2040   2050   1420   -312   -580    167  DZ00 C  
ATOM    739  O3'   U A  23     -14.702 -13.608  41.141  1.00 15.34      DZ00 O  
ANISOU  739  O3'   U A  23     2160   2196   1472   -189   -600    406  DZ00 O  
ATOM    740  C2'   U A  23     -15.092 -15.989  40.751  1.00 14.41      DZ00 C  
ANISOU  740  C2'   U A  23     1939   2162   1375   -227   -495    -41  DZ00 C  
ATOM    741  O2'   U A  23     -14.251 -15.865  39.611  1.00 15.89      DZ00 O  
ANISOU  741  O2'   U A  23     2146   2463   1429   -183   -379   -132  DZ00 O  
ATOM    742  C1'   U A  23     -14.636 -17.197  41.539  1.00 14.14      DZ00 C  
ANISOU  742  C1'   U A  23     1917   2190   1268   -313   -504    -36  DZ00 C  
ATOM    743  N1    U A  23     -15.709 -17.839  42.325  1.00 13.17      DZ00 N  
ANISOU  743  N1    U A  23     2000   1954   1051   -256   -488     22  DZ00 N  
ATOM    744  C2    U A  23     -16.505 -18.740  41.665  1.00 13.03      DZ00 C  
ANISOU  744  C2    U A  23     1926   2073    952   -368   -344    -51  DZ00 C  
ATOM    745  O2    U A  23     -16.411 -18.914  40.464  1.00 14.20      DZ00 O  
ANISOU  745  O2    U A  23     2122   2267   1008   -264   -213     37  DZ00 O  
ATOM    746  N3    U A  23     -17.436 -19.371  42.442  1.00 13.23      DZ00 N  
ANISOU  746  N3    U A  23     1980   2182    864   -236   -333     48  DZ00 N  
ATOM    747  C4    U A  23     -17.620 -19.206  43.797  1.00 12.21      DZ00 C  
ANISOU  747  C4    U A  23     1953   1832    857   -226   -431    -60  DZ00 C  
ATOM    748  O4    U A  23     -18.461 -19.887  44.377  1.00 13.23      DZ00 O  
ANISOU  748  O4    U A  23     2122   2079    827   -180   -360    -56  DZ00 O  
ATOM    749  C5    U A  23     -16.758 -18.251  44.414  1.00 13.80      DZ00 C  
ANISOU  749  C5    U A  23     2208   2090    945    -92   -484     68  DZ00 C  
ATOM    750  C6    U A  23     -15.854 -17.606  43.665  1.00 13.41      DZ00 C  
ANISOU  750  C6    U A  23     2022   2074   1001   -393   -545     89  DZ00 C  
ATOM    751  OP1   U A  23     -13.052 -13.480  46.298  1.00 19.20      DZ00 O  
ANISOU  751  OP1   U A  23     2616   3265   1413   -202   -417    964  DZ00 O  
ATOM    752  OP2   U A  23     -15.005 -15.055  46.858  1.00 18.76      DZ00 O1-
ANISOU  752  OP2   U A  23     2568   3298   1263     25   -345    699  DZ00 O1-
ATOM    753 HO2'   U A  23     -13.685 -16.486  39.620  1.00 19.07      DZ00 H  
ANISOU  753 HO2'   U A  23     2415   2415   2415      0      0      0  DZ00 H  
ATOM    754  H3    U A  23     -17.948 -19.939  42.047  1.00 15.87      DZ00 H  
ANISOU  754  H3    U A  23     2011   2011   2011      0      0      0  DZ00 H  
ATOM    755  H5    U A  23     -16.806 -18.097  45.330  1.00 16.56      DZ00 H  
ANISOU  755  H5    U A  23     2098   2098   2098      0      0      0  DZ00 H  
ATOM    756  H6    U A  23     -15.261 -17.024  44.084  1.00 16.10      DZ00 H  
ANISOU  756  H6    U A  23     2039   2039   2039      0      0      0  DZ00 H  
ATOM    757  H1'   U A  23     -14.263 -17.850  40.925  1.00 16.97      DZ00 H  
ANISOU  757  H1'   U A  23     2150   2150   2150      0      0      0  DZ00 H  
ATOM    758  H2'   U A  23     -16.034 -16.031  40.521  1.00 17.29      DZ00 H  
ANISOU  758  H2'   U A  23     2190   2190   2190      0      0      0  DZ00 H  
ATOM    759  H3'   U A  23     -15.454 -14.874  42.436  1.00 17.40      DZ00 H  
ANISOU  759  H3'   U A  23     2204   2204   2204      0      0      0  DZ00 H  
ATOM    760  H4'   U A  23     -12.756 -15.153  41.653  1.00 17.98      DZ00 H  
ANISOU  760  H4'   U A  23     2277   2277   2277      0      0      0  DZ00 H  
ATOM    761  H5'   U A  23     -12.224 -15.135  43.905  1.00 18.88      DZ00 H  
ANISOU  761  H5'   U A  23     2391   2391   2391      0      0      0  DZ00 H  
ATOM    762 H5''   U A  23     -12.969 -13.792  43.529  1.00 18.88      DZ00 H  
ANISOU  762 H5''   U A  23     2391   2391   2391      0      0      0  DZ00 H  
END
