# Supplementary material for: Genetic identification of the functional surface for RNA binding by Escherichia coli ProQ
Source: Nucleic Acids Res. 2020 Mar 14;48(8):4507–20. doi: 10.1093/nar/gkaa144 (PMC7192607; doi:10.1093/nar/gkaa144)
Supplement: gkaa144_Supplemental_Files [file gkaa144_supplemental_files.zip › END_ON_RNA_4v2s_10bp_dsRNA_aligned_coorinates.pdb]

ATOM      1  P     C Q  22      -9.536 -17.355  41.839  1.00217.66           P  
ATOM      2  C5'   C Q  22      -9.021 -17.933  39.329  1.00185.89           C  
ATOM      3  O5'   C Q  22      -9.017 -16.963  40.384  1.00200.89           O  
ATOM      4  C4'   C Q  22     -10.327 -17.846  38.583  1.00182.46           C  
ATOM      5  O4'   C Q  22     -10.457 -16.520  38.016  1.00194.88           O  
ATOM      6  C3'   C Q  22     -10.494 -18.829  37.425  1.00170.60           C  
ATOM      7  O3'   C Q  22     -11.579 -19.721  37.661  1.00141.54           O  
ATOM      8  C2'   C Q  22     -10.659 -17.937  36.191  1.00181.90           C  
ATOM      9  O2'   C Q  22     -11.599 -18.388  35.245  1.00183.87           O  
ATOM     10  C1'   C Q  22     -11.150 -16.627  36.799  1.00193.57           C  
ATOM     11  N1    C Q  22     -10.886 -15.415  35.996  1.00188.75           N  
ATOM     12  C2    C Q  22     -11.299 -14.180  36.504  1.00182.71           C  
ATOM     13  O2    C Q  22     -11.848 -14.142  37.616  1.00175.63           O  
ATOM     14  N3    C Q  22     -11.082 -13.059  35.776  1.00179.89           N  
ATOM     15  C4    C Q  22     -10.489 -13.143  34.583  1.00176.89           C  
ATOM     16  N4    C Q  22     -10.296 -12.012  33.900  1.00168.67           N  
ATOM     17  C5    C Q  22     -10.069 -14.391  34.038  1.00181.63           C  
ATOM     18  C6    C Q  22     -10.290 -15.493  34.767  1.00183.90           C  
ATOM     19  OP1   C Q  22      -8.772 -16.566  42.839  1.00210.00           O  
ATOM     20  OP2   C Q  22     -11.020 -17.318  41.848  1.00222.57           O1-
ATOM     21  P     U Q  23     -13.105 -19.268  37.425  1.00113.30           P  
ATOM     22  C5'   U Q  23     -14.122 -20.539  39.434  1.00 94.34           C  
ATOM     23  O5'   U Q  23     -13.896 -20.513  38.018  1.00 96.85           O  
ATOM     24  C4'   U Q  23     -14.637 -21.871  39.919  1.00 90.36           C  
ATOM     25  O4'   U Q  23     -15.932 -21.663  40.542  1.00 95.43           O  
ATOM     26  C3'   U Q  23     -14.854 -22.970  38.892  1.00 88.90           C  
ATOM     27  O3'   U Q  23     -13.723 -23.814  38.842  1.00 88.74           O  
ATOM     28  C2'   U Q  23     -15.959 -23.792  39.531  1.00 91.28           C  
ATOM     29  O2'   U Q  23     -15.428 -24.569  40.570  1.00 86.25           O  
ATOM     30  C1'   U Q  23     -16.799 -22.727  40.218  1.00 93.81           C  
ATOM     31  N1    U Q  23     -17.901 -22.202  39.403  1.00105.61           N  
ATOM     32  C2    U Q  23     -17.611 -21.299  38.397  1.00111.94           C  
ATOM     33  O2    U Q  23     -16.480 -20.919  38.153  1.00116.82           O  
ATOM     34  N3    U Q  23     -18.700 -20.860  37.684  1.00112.80           N  
ATOM     35  C4    U Q  23     -20.020 -21.201  37.884  1.00113.83           C  
ATOM     36  O4    U Q  23     -20.892 -20.705  37.167  1.00105.41           O  
ATOM     37  C5    U Q  23     -20.238 -22.131  38.948  1.00113.30           C  
ATOM     38  C6    U Q  23     -19.192 -22.598  39.647  1.00106.08           C  
ATOM     39  OP1   U Q  23     -13.324 -19.108  35.974  1.00113.56           O  
ATOM     40  OP2   U Q  23     -13.399 -18.119  38.308  1.00111.49           O1-
ATOM     41  P     U Q  24     -13.559 -24.850  37.643  1.00 93.63           P  
ATOM     42  C5'   U Q  24     -15.048 -26.738  38.730  1.00104.83           C  
ATOM     43  O5'   U Q  24     -14.895 -25.721  37.717  1.00102.72           O  
ATOM     44  C4'   U Q  24     -16.206 -27.666  38.427  1.00106.79           C  
ATOM     45  O4'   U Q  24     -17.456 -26.926  38.364  1.00109.04           O  
ATOM     46  C3'   U Q  24     -16.098 -28.451  37.129  1.00103.68           C  
ATOM     47  O3'   U Q  24     -16.549 -29.788  37.247  1.00101.66           O  
ATOM     48  C2'   U Q  24     -17.089 -27.767  36.202  1.00104.19           C  
ATOM     49  O2'   U Q  24     -17.503 -28.812  35.353  1.00109.42           O  
ATOM     50  C1'   U Q  24     -18.151 -27.271  37.185  1.00104.94           C  
ATOM     51  N1    U Q  24     -18.964 -26.107  36.786  1.00 98.73           N  
ATOM     52  C2    U Q  24     -18.389 -25.106  36.024  1.00 97.28           C  
ATOM     53  O2    U Q  24     -17.247 -25.156  35.616  1.00107.36           O  
ATOM     54  N3    U Q  24     -19.219 -24.058  35.724  1.00 96.74           N  
ATOM     55  C4    U Q  24     -20.519 -23.880  36.138  1.00106.93           C  
ATOM     56  O4    U Q  24     -21.128 -22.865  35.804  1.00111.26           O  
ATOM     57  C5    U Q  24     -21.033 -24.940  36.950  1.00110.35           C  
ATOM     58  C6    U Q  24     -20.259 -25.993  37.234  1.00104.80           C  
ATOM     59  OP1   U Q  24     -12.441 -25.769  37.970  1.00 93.79           O  
ATOM     60  OP2   U Q  24     -13.503 -24.058  36.391  1.00 89.22           O1-
ATOM     61  P     C Q  25     -16.230 -30.411  38.285  1.00103.84           P  
ATOM     62  C5'   C Q  25     -16.803 -32.858  37.592  1.00107.40           C  
ATOM     63  O5'   C Q  25     -15.808 -31.885  37.886  1.00100.37           O  
ATOM     64  C4'   C Q  25     -16.341 -34.226  37.995  1.00104.55           C  
ATOM     65  O4'   C Q  25     -15.150 -34.613  37.264  1.00105.90           O  
ATOM     66  C3'   C Q  25     -15.944 -34.359  39.446  1.00106.12           C  
ATOM     67  O3'   C Q  25     -17.121 -34.567  40.189  1.00109.36           O  
ATOM     68  C2'   C Q  25     -15.076 -35.602  39.403  1.00104.39           C  
ATOM     69  O2'   C Q  25     -15.879 -36.752  39.308  1.00108.48           O  
ATOM     70  C1'   C Q  25     -14.318 -35.389  38.100  1.00102.85           C  
ATOM     71  N1    C Q  25     -13.075 -34.652  38.301  1.00108.49           N  
ATOM     72  C2    C Q  25     -11.874 -35.357  38.333  1.00119.30           C  
ATOM     73  O2    C Q  25     -11.902 -36.590  38.213  1.00138.28           O  
ATOM     74  N3    C Q  25     -10.714 -34.684  38.504  1.00115.72           N  
ATOM     75  C4    C Q  25     -10.729 -33.358  38.638  1.00120.24           C  
ATOM     76  N4    C Q  25      -9.563 -32.734  38.808  1.00132.83           N  
ATOM     77  C5    C Q  25     -11.940 -32.612  38.597  1.00117.06           C  
ATOM     78  C6    C Q  25     -13.079 -33.292  38.429  1.00110.29           C  
ATOM     79  OP1   C Q  25     -15.324 -29.966  39.363  1.00111.04           O  
ATOM     80  OP2   C Q  25     -16.382 -29.610  37.041  1.00102.54           O1-
ATOM     81  P     G Q  26     -17.036 -34.682  41.762  1.00114.73           P  
ATOM     82  C5'   G Q  26     -16.404 -36.925  42.935  1.00 96.23           C  
ATOM     83  O5'   G Q  26     -16.058 -35.915  41.986  1.00106.00           O  
ATOM     84  C4'   G Q  26     -15.408 -38.049  42.890  1.00 93.96           C  
ATOM     85  O4'   G Q  26     -14.423 -37.832  41.848  1.00 91.61           O  
ATOM     86  C3'   G Q  26     -14.573 -38.211  44.138  1.00 96.09           C  
ATOM     87  O3'   G Q  26     -15.426 -38.833  45.069  1.00102.91           O  
ATOM     88  C2'   G Q  26     -13.400 -39.017  43.614  1.00 96.08           C  
ATOM     89  O2'   G Q  26     -13.698 -40.340  43.247  1.00109.24           O  
ATOM     90  C1'   G Q  26     -13.169 -38.336  42.273  1.00 94.37           C  
ATOM     91  N1    G Q  26      -8.308 -37.041  42.823  1.00 95.66           N  
ATOM     92  C2    G Q  26      -8.886 -38.287  42.814  1.00 99.74           C  
ATOM     93  N2    G Q  26      -8.052 -39.325  42.954  1.00107.00           N  
ATOM     94  N3    G Q  26     -10.181 -38.499  42.663  1.00 97.78           N  
ATOM     95  C4    G Q  26     -10.869 -37.345  42.531  1.00 97.90           C  
ATOM     96  C5    G Q  26     -10.390 -36.052  42.529  1.00 94.87           C  
ATOM     97  C6    G Q  26      -8.998 -35.840  42.687  1.00 94.83           C  
ATOM     98  O6    G Q  26      -8.382 -34.768  42.727  1.00 98.38           O  
ATOM     99  N7    G Q  26     -11.427 -35.143  42.368  1.00 95.19           N  
ATOM    100  C8    G Q  26     -12.497 -35.886  42.277  1.00 99.37           C  
ATOM    101  N9    G Q  26     -12.226 -37.232  42.354  1.00 97.79           N  
ATOM    102  OP1   G Q  26     -18.370 -35.100  42.258  1.00112.68           O  
ATOM    103  OP2   G Q  26     -16.374 -33.453  42.280  1.00107.62           O1-
ATOM    104  P     C Q  27     -15.500 -38.243  46.520  1.00111.49           P  
ATOM    105  C5'   C Q  27     -13.721 -40.137  46.920  1.00106.27           C  
ATOM    106  O5'   C Q  27     -14.144 -38.780  47.150  1.00106.50           O  
ATOM    107  C4'   C Q  27     -12.281 -40.302  47.321  1.00105.49           C  
ATOM    108  O4'   C Q  27     -11.410 -39.793  46.278  1.00103.00           O  
ATOM    109  C3'   C Q  27     -11.862 -39.516  48.548  1.00111.09           C  
ATOM    110  O3'   C Q  27     -12.350 -40.113  49.743  1.00118.13           O  
ATOM    111  C2'   C Q  27     -10.349 -39.476  48.371  1.00108.46           C  
ATOM    112  O2'   C Q  27      -9.700 -40.660  48.774  1.00112.34           O  
ATOM    113  C1'   C Q  27     -10.231 -39.262  46.860  1.00103.61           C  
ATOM    114  N1    C Q  27     -10.125 -37.838  46.498  1.00 99.55           N  
ATOM    115  C2    C Q  27      -8.888 -37.200  46.633  1.00 94.84           C  
ATOM    116  O2    C Q  27      -7.913 -37.859  47.020  1.00 89.76           O  
ATOM    117  N3    C Q  27      -8.784 -35.886  46.330  1.00 96.14           N  
ATOM    118  C4    C Q  27      -9.856 -35.212  45.906  1.00 99.55           C  
ATOM    119  N4    C Q  27      -9.706 -33.920  45.603  1.00 97.43           N  
ATOM    120  C5    C Q  27     -11.130 -35.837  45.761  1.00104.08           C  
ATOM    121  C6    C Q  27     -11.219 -37.139  46.066  1.00103.50           C  
ATOM    122  OP1   C Q  27     -16.643 -38.880  47.220  1.00112.56           O  
ATOM    123  OP2   C Q  27     -15.433 -36.765  46.405  1.00114.30           O1-
ATOM    124  P     C Q  28     -12.023 -39.427  51.140  1.00124.02           P  
ATOM    125  C5'   C Q  28      -9.708 -40.520  51.682  1.00114.03           C  
ATOM    126  O5'   C Q  28     -10.435 -39.419  51.130  1.00111.86           O  
ATOM    127  C4'   C Q  28      -8.320 -40.079  52.068  1.00112.87           C  
ATOM    128  O4'   C Q  28      -7.656 -39.487  50.913  1.00101.25           O  
ATOM    129  C3'   C Q  28      -8.235 -38.992  53.131  1.00114.23           C  
ATOM    130  O3'   C Q  28      -8.356 -39.375  54.488  1.00118.96           O  
ATOM    131  C2'   C Q  28      -6.862 -38.422  52.842  1.00106.41           C  
ATOM    132  O2'   C Q  28      -5.837 -39.287  53.278  1.00106.04           O  
ATOM    133  C1'   C Q  28      -6.933 -38.340  51.323  1.00 97.34           C  
ATOM    134  N1    C Q  28      -7.672 -37.147  50.889  1.00 90.51           N  
ATOM    135  C2    C Q  28      -6.946 -36.020  50.501  1.00 87.70           C  
ATOM    136  O2    C Q  28      -5.707 -36.077  50.503  1.00 87.64           O  
ATOM    137  N3    C Q  28      -7.608 -34.903  50.117  1.00 81.24           N  
ATOM    138  C4    C Q  28      -8.941 -34.884  50.127  1.00 85.62           C  
ATOM    139  N4    C Q  28      -9.554 -33.761  49.749  1.00 83.17           N  
ATOM    140  C5    C Q  28      -9.707 -36.012  50.545  1.00 89.16           C  
ATOM    141  C6    C Q  28      -9.038 -37.107  50.926  1.00 86.74           C  
ATOM    142  OP1   C Q  28     -12.536 -40.309  52.220  1.00114.22           O  
ATOM    143  OP2   C Q  28     -12.463 -38.010  51.080  1.00126.34           O1-
ATOM    144  P     U Q  29      -9.075 -38.369  55.494  1.00121.57           P  
ATOM    145  C5'   U Q  29      -6.623 -37.593  56.122  1.00112.22           C  
ATOM    146  O5'   U Q  29      -7.965 -37.261  55.739  1.00108.92           O  
ATOM    147  C4'   U Q  29      -5.747 -36.370  55.998  1.00121.14           C  
ATOM    148  O4'   U Q  29      -5.720 -35.918  54.613  1.00124.89           O  
ATOM    149  C3'   U Q  29      -6.213 -35.139  56.760  1.00131.85           C  
ATOM    150  O3'   U Q  29      -5.949 -35.207  58.164  1.00137.29           O  
ATOM    151  C2'   U Q  29      -5.467 -34.036  56.017  1.00125.61           C  
ATOM    152  O2'   U Q  29      -4.101 -33.936  56.351  1.00124.04           O  
ATOM    153  C1'   U Q  29      -5.640 -34.499  54.570  1.00117.20           C  
ATOM    154  N1    U Q  29      -6.861 -33.967  53.937  1.00106.54           N  
ATOM    155  C2    U Q  29      -6.829 -32.650  53.527  1.00 99.45           C  
ATOM    156  O2    U Q  29      -5.853 -31.939  53.668  1.00 94.27           O  
ATOM    157  N3    U Q  29      -7.990 -32.193  52.956  1.00106.33           N  
ATOM    158  C4    U Q  29      -9.158 -32.896  52.760  1.00116.01           C  
ATOM    159  O4    U Q  29     -10.124 -32.337  52.236  1.00120.75           O  
ATOM    160  C5    U Q  29      -9.115 -34.254  53.212  1.00116.37           C  
ATOM    161  C6    U Q  29      -7.995 -34.732  53.770  1.00110.13           C  
ATOM    162  OP1   U Q  29      -9.377 -39.108  56.746  1.00135.18           O  
ATOM    163  OP2   U Q  29     -10.168 -37.676  54.766  1.00105.25           O1-
ATOM    164  P     G Q  30      -6.957 -34.523  59.229  1.00138.61           P  
ATOM    165  C5'   G Q  30      -5.328 -32.476  59.361  1.00116.59           C  
ATOM    166  O5'   G Q  30      -6.645 -32.970  59.085  1.00116.25           O  
ATOM    167  C4'   G Q  30      -5.228 -31.038  58.942  1.00123.18           C  
ATOM    168  O4'   G Q  30      -5.303 -30.955  57.493  1.00121.51           O  
ATOM    169  C3'   G Q  30      -6.359 -30.133  59.404  1.00134.01           C  
ATOM    170  O3'   G Q  30      -6.286 -29.734  60.769  1.00140.98           O  
ATOM    171  C2'   G Q  30      -6.229 -28.980  58.419  1.00133.97           C  
ATOM    172  O2'   G Q  30      -5.216 -28.047  58.734  1.00125.01           O  
ATOM    173  C1'   G Q  30      -5.940 -29.741  57.124  1.00130.14           C  
ATOM    174  N1    G Q  30      -9.509 -27.913  54.020  1.00139.17           N  
ATOM    175  C2    G Q  30      -8.431 -27.277  54.591  1.00140.55           C  
ATOM    176  N2    G Q  30      -8.280 -25.980  54.292  1.00143.45           N  
ATOM    177  N3    G Q  30      -7.563 -27.869  55.395  1.00135.45           N  
ATOM    178  C4    G Q  30      -7.861 -29.171  55.590  1.00134.00           C  
ATOM    179  C5    G Q  30      -8.910 -29.901  55.072  1.00137.32           C  
ATOM    180  C6    G Q  30      -9.836 -29.253  54.206  1.00136.32           C  
ATOM    181  O6    G Q  30     -10.832 -29.728  53.644  1.00118.87           O  
ATOM    182  N7    G Q  30      -8.863 -31.214  55.519  1.00135.97           N  
ATOM    183  C8    G Q  30      -7.806 -31.258  56.284  1.00132.06           C  
ATOM    184  N9    G Q  30      -7.147 -30.054  56.362  1.00130.77           N  
ATOM    185  OP1   G Q  30      -6.538 -34.952  60.586  1.00158.41           O  
ATOM    186  OP2   G Q  30      -8.354 -34.763  58.791  1.00144.12           O1-
ATOM    187  P     C Q  31      -7.627 -29.333  61.556  1.00137.83           P  
ATOM    188  C5'   C Q  31      -7.156 -26.787  61.062  1.00120.40           C  
ATOM    189  O5'   C Q  31      -8.012 -27.931  60.913  1.00122.99           O  
ATOM    190  C4'   C Q  31      -7.699 -25.630  60.259  1.00125.32           C  
ATOM    191  O4'   C Q  31      -7.754 -25.979  58.848  1.00137.16           O  
ATOM    192  C3'   C Q  31      -9.136 -25.247  60.564  1.00124.94           C  
ATOM    193  O3'   C Q  31      -9.318 -24.538  61.765  1.00118.65           O  
ATOM    194  C2'   C Q  31      -9.513 -24.466  59.319  1.00127.64           C  
ATOM    195  O2'   C Q  31      -9.064 -23.132  59.277  1.00116.66           O  
ATOM    196  C1'   C Q  31      -8.880 -25.348  58.245  1.00136.98           C  
ATOM    197  N1    C Q  31      -9.820 -26.384  57.780  1.00140.83           N  
ATOM    198  C2    C Q  31     -10.906 -25.985  57.000  1.00141.99           C  
ATOM    199  O2    C Q  31     -11.021 -24.788  56.703  1.00136.80           O  
ATOM    200  N3    C Q  31     -11.791 -26.914  56.570  1.00148.50           N  
ATOM    201  C4    C Q  31     -11.635 -28.194  56.918  1.00153.33           C  
ATOM    202  N4    C Q  31     -12.534 -29.076  56.477  1.00158.67           N  
ATOM    203  C5    C Q  31     -10.547 -28.626  57.731  1.00147.14           C  
ATOM    204  C6    C Q  31      -9.678 -27.695  58.143  1.00143.45           C  
ATOM    205  OP1   C Q  31      -7.270 -29.044  62.964  1.00147.10           O  
ATOM    206  OP2   C Q  31      -8.666 -30.354  61.253  1.00125.56           O1-
ATOM    207  P     G Q  32     -10.480 -24.987  62.736  1.00127.38           P  
ATOM    208  C5'   G Q  32     -12.586 -23.404  62.404  1.00114.23           C  
ATOM    209  O5'   G Q  32     -11.793 -24.521  61.959  1.00115.75           O  
ATOM    210  C4'   G Q  32     -13.124 -22.634  61.224  1.00122.00           C  
ATOM    211  O4'   G Q  32     -12.565 -23.162  59.990  1.00135.89           O  
ATOM    212  C3'   G Q  32     -14.629 -22.704  61.021  1.00126.85           C  
ATOM    213  O3'   G Q  32     -15.315 -21.753  61.824  1.00128.74           O  
ATOM    214  C2'   G Q  32     -14.762 -22.387  59.538  1.00132.94           C  
ATOM    215  O2'   G Q  32     -14.732 -21.005  59.238  1.00123.60           O  
ATOM    216  C1'   G Q  32     -13.549 -23.121  58.967  1.00138.43           C  
ATOM    217  N1    G Q  32     -16.200 -26.072  55.802  1.00123.40           N  
ATOM    218  C2    G Q  32     -16.167 -24.702  55.896  1.00122.58           C  
ATOM    219  N2    G Q  32     -16.944 -24.030  55.034  1.00117.31           N  
ATOM    220  N3    G Q  32     -15.425 -24.040  56.768  1.00125.76           N  
ATOM    221  C4    G Q  32     -14.707 -24.871  57.553  1.00125.03           C  
ATOM    222  C5    G Q  32     -14.671 -26.248  57.542  1.00125.01           C  
ATOM    223  C6    G Q  32     -15.463 -26.946  56.594  1.00131.02           C  
ATOM    224  O6    G Q  32     -15.574 -28.166  56.433  1.00152.40           O  
ATOM    225  N7    G Q  32     -13.812 -26.726  58.521  1.00123.83           N  
ATOM    226  C8    G Q  32     -13.346 -25.651  59.096  1.00129.22           C  
ATOM    227  N9    G Q  32     -13.851 -24.491  58.558  1.00131.12           N  
ATOM    228  OP1   G Q  32     -10.351 -24.197  63.983  1.00145.49           O  
ATOM    229  OP2   G Q  32     -10.467 -26.481  62.792  1.00117.23           O1-
ATOM    230  P     U Q  33     -16.674 -22.159  62.570  1.00139.01           P  
ATOM    231  C5'   U Q  33     -17.931 -20.927  60.596  1.00137.54           C  
ATOM    232  O5'   U Q  33     -17.762 -22.106  61.407  1.00137.70           O  
ATOM    233  C4'   U Q  33     -19.033 -21.141  59.589  1.00137.04           C  
ATOM    234  O4'   U Q  33     -18.490 -21.815  58.420  1.00137.65           O  
ATOM    235  C3'   U Q  33     -20.193 -22.014  60.045  1.00135.09           C  
ATOM    236  O3'   U Q  33     -21.193 -21.276  60.732  1.00135.14           O  
ATOM    237  C2'   U Q  33     -20.715 -22.553  58.723  1.00131.60           C  
ATOM    238  O2'   U Q  33     -21.578 -21.636  58.084  1.00126.02           O  
ATOM    239  C1'   U Q  33     -19.410 -22.797  57.965  1.00131.58           C  
ATOM    240  N1    U Q  33     -18.822 -24.132  58.186  1.00122.24           N  
ATOM    241  C2    U Q  33     -19.175 -25.152  57.318  1.00119.69           C  
ATOM    242  O2    U Q  33     -19.956 -24.996  56.395  1.00120.63           O  
ATOM    243  N3    U Q  33     -18.581 -26.362  57.578  1.00122.19           N  
ATOM    244  C4    U Q  33     -17.688 -26.656  58.590  1.00117.67           C  
ATOM    245  O4    U Q  33     -17.246 -27.803  58.697  1.00110.69           O  
ATOM    246  C5    U Q  33     -17.370 -25.551  59.439  1.00114.87           C  
ATOM    247  C6    U Q  33     -17.933 -24.357  59.214  1.00117.36           C  
ATOM    248  OP1   U Q  33     -16.998 -21.089  63.545  1.00149.35           O  
ATOM    249  OP2   U Q  33     -16.544 -23.560  63.037  1.00139.65           O1-
ATOM    250  P     C Q  34     -22.182 -22.019  61.750  1.00140.51           P  
ATOM    251  C5'   C Q  34     -24.281 -22.318  60.145  1.00129.43           C  
ATOM    252  O5'   C Q  34     -23.115 -22.873  60.784  1.00134.52           O  
ATOM    253  C4'   C Q  34     -25.088 -23.425  59.506  1.00128.56           C  
ATOM    254  O4'   C Q  34     -24.274 -24.093  58.506  1.00126.51           O  
ATOM    255  C3'   C Q  34     -25.535 -24.530  60.453  1.00134.23           C  
ATOM    256  O3'   C Q  34     -26.780 -24.221  61.069  1.00142.11           O  
ATOM    257  C2'   C Q  34     -25.637 -25.742  59.535  1.00129.82           C  
ATOM    258  O2'   C Q  34     -26.853 -25.855  58.824  1.00135.08           O  
ATOM    259  C1'   C Q  34     -24.462 -25.498  58.590  1.00127.43           C  
ATOM    260  N1    C Q  34     -23.205 -26.119  59.041  1.00127.15           N  
ATOM    261  C2    C Q  34     -23.056 -27.503  58.909  1.00124.01           C  
ATOM    262  O2    C Q  34     -23.990 -28.162  58.428  1.00124.25           O  
ATOM    263  N3    C Q  34     -21.901 -28.087  59.312  1.00115.47           N  
ATOM    264  C4    C Q  34     -20.921 -27.341  59.826  1.00112.83           C  
ATOM    265  N4    C Q  34     -19.804 -27.960  60.214  1.00105.78           N  
ATOM    266  C5    C Q  34     -21.047 -25.928  59.972  1.00125.67           C  
ATOM    267  C6    C Q  34     -22.194 -25.365  59.569  1.00128.94           C  
ATOM    268  OP1   C Q  34     -23.022 -20.992  62.408  1.00144.26           O  
ATOM    269  OP2   C Q  34     -21.374 -22.952  62.581  1.00124.77           O1-
TER     270        C Q  34                                                      
ATOM    271  P     G Q  49     -19.407 -38.897  55.982  1.00 97.48           P  
ATOM    272  C5'   G Q  49     -21.404 -38.423  54.365  1.00105.27           C  
ATOM    273  O5'   G Q  49     -20.664 -38.030  55.529  1.00102.52           O  
ATOM    274  C4'   G Q  49     -22.488 -37.418  54.053  1.00106.87           C  
ATOM    275  O4'   G Q  49     -23.097 -36.942  55.291  1.00 98.44           O  
ATOM    276  C3'   G Q  49     -22.039 -36.152  53.337  1.00102.16           C  
ATOM    277  O3'   G Q  49     -21.935 -36.205  51.925  1.00 94.29           O  
ATOM    278  C2'   G Q  49     -23.132 -35.184  53.741  1.00 99.30           C  
ATOM    279  O2'   G Q  49     -24.323 -35.487  53.054  1.00 93.46           O  
ATOM    280  C1'   G Q  49     -23.276 -35.540  55.216  1.00100.69           C  
ATOM    281  N1    G Q  49     -22.082 -31.548  58.095  1.00103.29           N  
ATOM    282  C2    G Q  49     -23.255 -31.835  57.443  1.00107.88           C  
ATOM    283  N2    G Q  49     -24.242 -30.940  57.579  1.00117.72           N  
ATOM    284  N3    G Q  49     -23.447 -32.917  56.711  1.00107.87           N  
ATOM    285  C4    G Q  49     -22.353 -33.707  56.681  1.00108.18           C  
ATOM    286  C5    G Q  49     -21.134 -33.512  57.294  1.00108.82           C  
ATOM    287  C6    G Q  49     -20.943 -32.347  58.081  1.00104.65           C  
ATOM    288  O6    G Q  49     -19.937 -31.997  58.707  1.00107.10           O  
ATOM    289  N7    G Q  49     -20.273 -34.567  57.024  1.00109.38           N  
ATOM    290  C8    G Q  49     -20.970 -35.365  56.261  1.00107.35           C  
ATOM    291  N9    G Q  49     -22.246 -34.909  56.029  1.00105.49           N  
ATOM    292  OP1   G Q  49     -18.929 -39.609  54.784  1.00108.04           O  
ATOM    293  OP2   G Q  49     -18.479 -38.062  56.780  1.00 92.05           O1-
ATOM    294  P     A Q  50     -20.932 -35.206  51.222  1.00 92.51           P  
ATOM    295  C5'   A Q  50     -22.911 -33.566  50.684  1.00 96.50           C  
ATOM    296  O5'   A Q  50     -21.675 -33.809  51.367  1.00 88.50           O  
ATOM    297  C4'   A Q  50     -23.408 -32.173  50.983  1.00 99.95           C  
ATOM    298  O4'   A Q  50     -23.585 -32.004  52.419  1.00102.11           O  
ATOM    299  C3'   A Q  50     -22.467 -31.042  50.582  1.00 99.95           C  
ATOM    300  O3'   A Q  50     -22.520 -30.745  49.196  1.00 90.58           O  
ATOM    301  C2'   A Q  50     -22.919 -29.928  51.512  1.00103.15           C  
ATOM    302  O2'   A Q  50     -24.106 -29.262  51.130  1.00 96.45           O  
ATOM    303  C1'   A Q  50     -23.130 -30.714  52.807  1.00109.42           C  
ATOM    304  N1    A Q  50     -20.101 -28.659  56.414  1.00127.02           N  
ATOM    305  C2    A Q  50     -21.267 -28.264  55.883  1.00119.03           C  
ATOM    306  N3    A Q  50     -22.003 -28.850  54.943  1.00110.76           N  
ATOM    307  C4    A Q  50     -21.424 -29.990  54.529  1.00110.24           C  
ATOM    308  C5    A Q  50     -20.228 -30.521  54.975  1.00112.92           C  
ATOM    309  C6    A Q  50     -19.545 -29.807  55.972  1.00123.13           C  
ATOM    310  N6    A Q  50     -18.382 -30.199  56.501  1.00127.71           N  
ATOM    311  N7    A Q  50     -19.943 -31.708  54.315  1.00113.35           N  
ATOM    312  C8    A Q  50     -20.959 -31.867  53.503  1.00114.68           C  
ATOM    313  N9    A Q  50     -21.895 -30.867  53.582  1.00114.71           N  
ATOM    314  OP1   A Q  50     -20.874 -35.523  49.774  1.00 92.40           O  
ATOM    315  OP2   A Q  50     -19.686 -35.186  52.035  1.00 88.23           O1-
ATOM    316  P     C Q  51     -21.170 -30.417  48.410  1.00 89.98           P  
ATOM    317  C5'   C Q  51     -21.659 -27.854  48.310  1.00 95.29           C  
ATOM    318  O5'   C Q  51     -20.860 -28.918  48.835  1.00 90.92           O  
ATOM    319  C4'   C Q  51     -21.503 -26.620  49.158  1.00 99.52           C  
ATOM    320  O4'   C Q  51     -21.754 -26.929  50.562  1.00104.30           O  
ATOM    321  C3'   C Q  51     -20.122 -25.994  49.189  1.00 94.65           C  
ATOM    322  O3'   C Q  51     -19.788 -25.290  48.009  1.00 97.02           O  
ATOM    323  C2'   C Q  51     -20.252 -25.123  50.424  1.00 96.83           C  
ATOM    324  O2'   C Q  51     -21.047 -23.984  50.163  1.00100.80           O  
ATOM    325  C1'   C Q  51     -20.927 -26.111  51.379  1.00101.21           C  
ATOM    326  N1    C Q  51     -19.924 -26.961  52.039  1.00100.73           N  
ATOM    327  C2    C Q  51     -19.245 -26.455  53.151  1.00106.35           C  
ATOM    328  O2    C Q  51     -19.561 -25.341  53.590  1.00125.11           O  
ATOM    329  N3    C Q  51     -18.277 -27.200  53.731  1.00103.26           N  
ATOM    330  C4    C Q  51     -17.962 -28.395  53.223  1.00108.79           C  
ATOM    331  N4    C Q  51     -17.006 -29.101  53.828  1.00114.21           N  
ATOM    332  C5    C Q  51     -18.626 -28.926  52.080  1.00107.41           C  
ATOM    333  C6    C Q  51     -19.581 -28.176  51.516  1.00104.98           C  
ATOM    334  OP1   C Q  51     -21.505 -30.385  46.971  1.00103.31           O  
ATOM    335  OP2   C Q  51     -20.074 -31.297  48.916  1.00 75.53           O1-
ATOM    336  P     G Q  52     -18.251 -25.092  47.630  1.00110.95           P  
ATOM    337  C5'   G Q  52     -17.940 -22.708  48.779  1.00115.07           C  
ATOM    338  O5'   G Q  52     -17.721 -24.140  48.795  1.00116.94           O  
ATOM    339  C4'   G Q  52     -16.978 -22.029  49.724  1.00112.36           C  
ATOM    340  O4'   G Q  52     -17.125 -22.679  51.013  1.00112.29           O  
ATOM    341  C3'   G Q  52     -15.500 -22.276  49.439  1.00118.49           C  
ATOM    342  O3'   G Q  52     -14.956 -21.489  48.380  1.00113.99           O  
ATOM    343  C2'   G Q  52     -14.862 -22.000  50.794  1.00117.47           C  
ATOM    344  O2'   G Q  52     -14.595 -20.635  51.049  1.00113.00           O  
ATOM    345  C1'   G Q  52     -15.897 -22.628  51.730  1.00121.45           C  
ATOM    346  N1    G Q  52     -12.699 -25.403  54.520  1.00124.11           N  
ATOM    347  C2    G Q  52     -12.741 -24.044  54.325  1.00127.42           C  
ATOM    348  N2    G Q  52     -11.804 -23.326  54.954  1.00129.67           N  
ATOM    349  N3    G Q  52     -13.631 -23.433  53.562  1.00124.87           N  
ATOM    350  C4    G Q  52     -14.494 -24.304  52.997  1.00123.51           C  
ATOM    351  C5    G Q  52     -14.544 -25.676  53.132  1.00126.45           C  
ATOM    352  C6    G Q  52     -13.580 -26.319  53.957  1.00127.51           C  
ATOM    353  O6    G Q  52     -13.452 -27.524  54.198  1.00129.02           O  
ATOM    354  N7    G Q  52     -15.591 -26.204  52.392  1.00123.39           N  
ATOM    355  C8    G Q  52     -16.152 -25.163  51.836  1.00123.04           C  
ATOM    356  N9    G Q  52     -15.538 -23.979  52.165  1.00122.17           N  
ATOM    357  OP1   G Q  52     -18.177 -24.317  46.364  1.00117.61           O  
ATOM    358  OP2   G Q  52     -17.585 -26.420  47.710  1.00105.23           O1-
ATOM    359  P     C Q  53     -13.900 -22.046  47.350  1.00127.01           P  
ATOM    360  C5'   C Q  53     -12.088 -20.687  48.711  1.00107.60           C  
ATOM    361  O5'   C Q  53     -12.478 -21.904  48.059  1.00113.52           O  
ATOM    362  C4'   C Q  53     -11.014 -20.967  49.730  1.00105.30           C  
ATOM    363  O4'   C Q  53     -11.564 -21.762  50.814  1.00103.16           O  
ATOM    364  C3'   C Q  53      -9.835 -21.800  49.251  1.00104.49           C  
ATOM    365  O3'   C Q  53      -8.847 -21.109  48.503  1.00108.93           O  
ATOM    366  C2'   C Q  53      -9.265 -22.302  50.566  1.00105.03           C  
ATOM    367  O2'   C Q  53      -8.460 -21.366  51.246  1.00101.17           O  
ATOM    368  C1'   C Q  53     -10.547 -22.606  51.341  1.00111.53           C  
ATOM    369  N1    C Q  53     -10.970 -24.016  51.218  1.00120.14           N  
ATOM    370  C2    C Q  53     -10.224 -24.993  51.888  1.00119.89           C  
ATOM    371  O2    C Q  53      -9.238 -24.643  52.551  1.00123.81           O  
ATOM    372  N3    C Q  53     -10.594 -26.290  51.795  1.00116.55           N  
ATOM    373  C4    C Q  53     -11.658 -26.628  51.064  1.00120.15           C  
ATOM    374  N4    C Q  53     -11.988 -27.920  51.003  1.00125.77           N  
ATOM    375  C5    C Q  53     -12.436 -25.654  50.368  1.00119.35           C  
ATOM    376  C6    C Q  53     -12.059 -24.373  50.469  1.00121.99           C  
ATOM    377  OP1   C Q  53     -13.933 -21.177  46.148  1.00141.27           O  
ATOM    378  OP2   C Q  53     -14.158 -23.508  47.203  1.00131.12           O1-
ATOM    379  P     A Q  54      -7.921 -21.928  47.491  1.00124.91           P  
ATOM    380  C5'   A Q  54      -5.754 -21.990  48.971  1.00119.75           C  
ATOM    381  O5'   A Q  54      -6.893 -22.676  48.446  1.00116.11           O  
ATOM    382  C4'   A Q  54      -5.055 -22.872  49.970  1.00125.85           C  
ATOM    383  O4'   A Q  54      -6.034 -23.421  50.895  1.00134.10           O  
ATOM    384  C3'   A Q  54      -4.377 -24.108  49.394  1.00132.23           C  
ATOM    385  O3'   A Q  54      -3.130 -23.823  48.772  1.00144.88           O  
ATOM    386  C2'   A Q  54      -4.281 -25.000  50.623  1.00128.27           C  
ATOM    387  O2'   A Q  54      -3.170 -24.688  51.441  1.00102.70           O  
ATOM    388  C1'   A Q  54      -5.636 -24.731  51.287  1.00134.96           C  
ATOM    389  N1    A Q  54      -7.460 -29.496  51.856  1.00128.80           N  
ATOM    390  C2    A Q  54      -6.412 -28.859  52.395  1.00126.19           C  
ATOM    391  N3    A Q  54      -5.995 -27.609  52.201  1.00120.14           N  
ATOM    392  C4    A Q  54      -6.798 -26.973  51.332  1.00124.08           C  
ATOM    393  C5    A Q  54      -7.909 -27.494  50.693  1.00126.31           C  
ATOM    394  C6    A Q  54      -8.246 -28.826  50.984  1.00128.14           C  
ATOM    395  N6    A Q  54      -9.285 -29.464  50.440  1.00133.44           N  
ATOM    396  N7    A Q  54      -8.482 -26.549  49.854  1.00128.68           N  
ATOM    397  C8    A Q  54      -7.719 -25.493  50.003  1.00132.44           C  
ATOM    398  N9    A Q  54      -6.684 -25.678  50.887  1.00132.73           N  
ATOM    399  OP1   A Q  54      -7.154 -20.963  46.661  1.00136.17           O  
ATOM    400  OP2   A Q  54      -8.763 -22.957  46.838  1.00145.70           O1-
ATOM    401  P     G Q  55      -2.822 -24.383  47.293  1.00158.78           P  
ATOM    402  C5'   G Q  55      -0.991 -25.897  48.379  1.00135.94           C  
ATOM    403  O5'   G Q  55      -2.175 -25.807  47.574  1.00139.89           O  
ATOM    404  C4'   G Q  55      -0.990 -27.173  49.180  1.00136.72           C  
ATOM    405  O4'   G Q  55      -2.174 -27.275  50.021  1.00137.76           O  
ATOM    406  C3'   G Q  55      -1.067 -28.453  48.374  1.00135.80           C  
ATOM    407  O3'   G Q  55       0.103 -28.668  47.603  1.00142.55           O  
ATOM    408  C2'   G Q  55      -1.425 -29.451  49.468  1.00131.08           C  
ATOM    409  O2'   G Q  55      -0.374 -29.860  50.321  1.00121.91           O  
ATOM    410  C1'   G Q  55      -2.486 -28.650  50.225  1.00126.88           C  
ATOM    411  N1    G Q  55      -6.164 -32.094  49.780  1.00104.88           N  
ATOM    412  C2    G Q  55      -4.961 -32.177  50.437  1.00112.84           C  
ATOM    413  N2    G Q  55      -4.703 -33.333  51.060  1.00119.46           N  
ATOM    414  N3    G Q  55      -4.075 -31.196  50.481  1.00113.29           N  
ATOM    415  C4    G Q  55      -4.496 -30.105  49.806  1.00114.58           C  
ATOM    416  C5    G Q  55      -5.671 -29.924  49.110  1.00115.71           C  
ATOM    417  C6    G Q  55      -6.613 -30.985  49.071  1.00110.46           C  
ATOM    418  O6    G Q  55      -7.715 -31.017  48.513  1.00109.32           O  
ATOM    419  N7    G Q  55      -5.720 -28.657  48.549  1.00119.12           N  
ATOM    420  C8    G Q  55      -4.593 -28.102  48.904  1.00115.96           C  
ATOM    421  N9    G Q  55      -3.815 -28.920  49.688  1.00117.91           N  
ATOM    422  OP1   G Q  55      -1.725 -23.574  46.712  1.00165.45           O  
ATOM    423  OP2   G Q  55      -4.112 -24.518  46.560  1.00155.15           O1-
ATOM    424  P     G Q  56      -0.031 -28.991  46.041  1.00139.23           P  
ATOM    425  C5'   G Q  56       1.092 -31.257  46.780  1.00125.60           C  
ATOM    426  O5'   G Q  56       0.076 -30.581  46.007  1.00126.81           O  
ATOM    427  C4'   G Q  56       0.572 -32.566  47.326  1.00128.65           C  
ATOM    428  O4'   G Q  56      -0.579 -32.351  48.194  1.00123.45           O  
ATOM    429  C3'   G Q  56       0.059 -33.543  46.284  1.00131.72           C  
ATOM    430  O3'   G Q  56       1.138 -34.170  45.602  1.00138.42           O  
ATOM    431  C2'   G Q  56      -0.816 -34.459  47.128  1.00122.15           C  
ATOM    432  O2'   G Q  56      -0.090 -35.454  47.816  1.00109.28           O  
ATOM    433  C1'   G Q  56      -1.486 -33.440  48.056  1.00121.03           C  
ATOM    434  N1    G Q  56      -6.249 -34.640  46.805  1.00106.34           N  
ATOM    435  C2    G Q  56      -5.261 -35.425  47.354  1.00105.50           C  
ATOM    436  N2    G Q  56      -5.587 -36.701  47.604  1.00103.69           N  
ATOM    437  N3    G Q  56      -4.047 -34.987  47.644  1.00102.53           N  
ATOM    438  C4    G Q  56      -3.890 -33.685  47.326  1.00109.11           C  
ATOM    439  C5    G Q  56      -4.806 -32.818  46.766  1.00105.80           C  
ATOM    440  C6    G Q  56      -6.108 -33.298  46.466  1.00105.28           C  
ATOM    441  O6    G Q  56      -7.060 -32.684  45.971  1.00102.88           O  
ATOM    442  N7    G Q  56      -4.251 -31.557  46.596  1.00101.11           N  
ATOM    443  C8    G Q  56      -3.031 -31.679  47.044  1.00113.03           C  
ATOM    444  N9    G Q  56      -2.750 -32.942  47.511  1.00117.07           N  
ATOM    445  OP1   G Q  56       1.178 -28.465  45.366  1.00157.78           O  
ATOM    446  OP2   G Q  56      -1.369 -28.538  45.583  1.00126.31           O1-
ATOM    447  P     C Q  57       1.035 -34.452  44.031  1.00146.82           P  
ATOM    448  C5'   C Q  57       0.720 -36.944  44.840  1.00132.73           C  
ATOM    449  O5'   C Q  57       0.318 -35.873  43.966  1.00140.59           O  
ATOM    450  C4'   C Q  57      -0.205 -38.126  44.676  1.00130.79           C  
ATOM    451  O4'   C Q  57      -1.358 -37.955  45.548  1.00135.35           O  
ATOM    452  C3'   C Q  57      -0.771 -38.327  43.275  1.00126.93           C  
ATOM    453  O3'   C Q  57       0.050 -39.218  42.527  1.00128.49           O  
ATOM    454  C2'   C Q  57      -2.137 -38.944  43.551  1.00125.55           C  
ATOM    455  O2'   C Q  57      -2.084 -40.337  43.779  1.00108.18           O  
ATOM    456  C1'   C Q  57      -2.547 -38.207  44.825  1.00129.50           C  
ATOM    457  N1    C Q  57      -3.208 -36.919  44.566  1.00129.55           N  
ATOM    458  C2    C Q  57      -4.539 -36.918  44.142  1.00121.72           C  
ATOM    459  O2    C Q  57      -5.122 -38.002  43.998  1.00105.71           O  
ATOM    460  N3    C Q  57      -5.156 -35.737  43.902  1.00123.04           N  
ATOM    461  C4    C Q  57      -4.491 -34.592  44.070  1.00118.47           C  
ATOM    462  N4    C Q  57      -5.138 -33.451  43.820  1.00111.26           N  
ATOM    463  C5    C Q  57      -3.132 -34.565  44.500  1.00123.68           C  
ATOM    464  C6    C Q  57      -2.535 -35.741  44.735  1.00129.63           C  
ATOM    465  OP1   C Q  57       2.414 -34.600  43.499  1.00160.34           O  
ATOM    466  OP2   C Q  57       0.125 -33.437  43.440  1.00138.52           O1-
ATOM    467  P     G Q  58       0.200 -39.034  40.944  1.00136.17           P  
ATOM    468  C5'   G Q  58      -1.867 -40.063  39.659  1.00137.06           C  
ATOM    469  O5'   G Q  58      -1.311 -38.988  40.441  1.00138.39           O  
ATOM    470  C4'   G Q  58      -3.200 -40.493  40.227  1.00135.60           C  
ATOM    471  O4'   G Q  58      -3.911 -39.326  40.725  1.00132.13           O  
ATOM    472  C3'   G Q  58      -4.143 -41.174  39.240  1.00141.52           C  
ATOM    473  O3'   G Q  58      -4.023 -42.589  39.328  1.00146.37           O  
ATOM    474  C2'   G Q  58      -5.518 -40.716  39.714  1.00136.29           C  
ATOM    475  O2'   G Q  58      -6.029 -41.495  40.777  1.00135.26           O  
ATOM    476  C1'   G Q  58      -5.217 -39.295  40.185  1.00126.43           C  
ATOM    477  N1    G Q  58      -7.703 -35.365  38.127  1.00101.83           N  
ATOM    478  C2    G Q  58      -8.015 -36.109  39.241  1.00101.76           C  
ATOM    479  N2    G Q  58      -9.135 -35.759  39.890  1.00105.46           N  
ATOM    480  N3    G Q  58      -7.283 -37.121  39.686  1.00100.67           N  
ATOM    481  C4    G Q  58      -6.194 -37.336  38.915  1.00106.19           C  
ATOM    482  C5    G Q  58      -5.793 -36.653  37.786  1.00105.43           C  
ATOM    483  C6    G Q  58      -6.588 -35.568  37.319  1.00105.70           C  
ATOM    484  O6    G Q  58      -6.399 -34.841  36.337  1.00105.70           O  
ATOM    485  N7    G Q  58      -4.613 -37.185  37.283  1.00104.49           N  
ATOM    486  C8    G Q  58      -4.325 -38.161  38.099  1.00109.28           C  
ATOM    487  N9    G Q  58      -5.243 -38.308  39.111  1.00113.72           N  
ATOM    488  OP1   G Q  58       0.835 -40.260  40.397  1.00137.77           O  
ATOM    489  OP2   G Q  58       0.821 -37.709  40.691  1.00116.84           O1-
ATOM    490  P     U Q  59      -4.229 -43.494  38.023  0.50132.77           P  
ATOM    491  C5'   U Q  59      -6.552 -44.296  38.988  0.50134.11           C  
ATOM    492  O5'   U Q  59      -5.813 -43.644  37.938  0.50135.67           O  
ATOM    493  C4'   U Q  59      -6.252 -45.776  38.994  0.50134.64           C  
ATOM    494  O4'   U Q  59      -7.222 -46.458  39.836  0.50125.33           O  
ATOM    495  C3'   U Q  59      -6.318 -46.463  37.635  0.50143.94           C  
ATOM    496  O3'   U Q  59      -5.359 -47.511  37.550  0.50170.44           O  
ATOM    497  C2'   U Q  59      -7.738 -47.015  37.606  0.50133.03           C  
ATOM    498  O2'   U Q  59      -7.882 -48.142  36.766  0.50131.23           O  
ATOM    499  C1'   U Q  59      -7.939 -47.405  39.069  0.50126.06           C  
ATOM    500  N1    U Q  59      -9.345 -47.370  39.493  0.50126.03           N  
ATOM    501  C2    U Q  59     -10.067 -46.221  39.234  0.50124.08           C  
ATOM    502  O2    U Q  59      -9.588 -45.250  38.675  0.50121.37           O  
ATOM    503  N3    U Q  59     -11.373 -46.255  39.655  0.50121.74           N  
ATOM    504  C4    U Q  59     -12.019 -47.292  40.293  0.50121.02           C  
ATOM    505  O4    U Q  59     -13.203 -47.167  40.610  0.50115.67           O  
ATOM    506  C5    U Q  59     -11.204 -48.445  40.525  0.50121.81           C  
ATOM    507  C6    U Q  59      -9.926 -48.445  40.127  0.50124.83           C  
ATOM    508  OP1   U Q  59      -3.647 -44.833  38.296  0.50122.28           O  
ATOM    509  OP2   U Q  59      -3.766 -42.717  36.846  0.50119.11           O1-
ATOM    510  P     U Q  60      -4.543 -47.740  36.193  1.00203.79           P  
ATOM    511  C5'   U Q  60      -5.833 -46.472  34.271  1.00177.96           C  
ATOM    512  O5'   U Q  60      -4.877 -46.433  35.347  1.00195.29           O  
ATOM    513  C4'   U Q  60      -5.639 -45.284  33.360  1.00168.99           C  
ATOM    514  O4'   U Q  60      -4.215 -45.039  33.193  1.00168.36           O  
ATOM    515  C3'   U Q  60      -6.210 -45.437  31.954  1.00173.84           C  
ATOM    516  O3'   U Q  60      -7.510 -44.864  31.876  1.00166.41           O  
ATOM    517  C2'   U Q  60      -5.215 -44.660  31.099  1.00182.09           C  
ATOM    518  O2'   U Q  60      -5.463 -43.269  31.079  1.00197.34           O  
ATOM    519  C1'   U Q  60      -3.902 -44.961  31.817  1.00175.87           C  
ATOM    520  N1    U Q  60      -3.295 -46.236  31.413  1.00174.45           N  
ATOM    521  C2    U Q  60      -3.155 -46.481  30.061  1.00181.46           C  
ATOM    522  O2    U Q  60      -3.510 -45.691  29.204  1.00188.23           O  
ATOM    523  N3    U Q  60      -2.581 -47.689  29.752  1.00184.08           N  
ATOM    524  C4    U Q  60      -2.143 -48.656  30.631  1.00179.43           C  
ATOM    525  O4    U Q  60      -1.647 -49.695  30.193  1.00195.83           O  
ATOM    526  C5    U Q  60      -2.323 -48.327  32.012  1.00168.94           C  
ATOM    527  C6    U Q  60      -2.879 -47.157  32.347  1.00168.79           C  
ATOM    528  OP1   U Q  60      -5.131 -48.913  35.496  1.00202.20           O  
ATOM    529  OP2   U Q  60      -3.094 -47.730  36.521  1.00199.01           O1-
ATOM    530  P     U Q  61      -8.728 -45.711  31.268  0.50155.35           P  
ATOM    531  C5'   U Q  61     -10.481 -45.045  29.404  0.50141.40           C  
ATOM    532  O5'   U Q  61      -9.542 -44.631  30.423  0.50150.58           O  
ATOM    533  C4'   U Q  61     -11.883 -44.538  29.686  0.50141.76           C  
ATOM    534  O4'   U Q  61     -12.051 -44.254  31.104  0.50143.76           O  
ATOM    535  C3'   U Q  61     -12.289 -43.260  28.961  0.50140.17           C  
ATOM    536  O3'   U Q  61     -13.689 -43.221  28.685  0.50158.14           O  
ATOM    537  C2'   U Q  61     -11.921 -42.181  29.973  0.50135.39           C  
ATOM    538  O2'   U Q  61     -12.665 -40.990  29.818  0.50119.46           O  
ATOM    539  C1'   U Q  61     -12.275 -42.869  31.291  0.50135.71           C  
ATOM    540  N1    U Q  61     -11.454 -42.421  32.424  0.50122.84           N  
ATOM    541  C2    U Q  61     -12.030 -42.431  33.679  0.50116.67           C  
ATOM    542  O2    U Q  61     -13.178 -42.791  33.878  0.50119.58           O  
ATOM    543  N3    U Q  61     -11.210 -42.002  34.692  0.50113.79           N  
ATOM    544  C4    U Q  61      -9.904 -41.575  34.586  0.50113.32           C  
ATOM    545  O4    U Q  61      -9.298 -41.219  35.598  0.50114.91           O  
ATOM    546  C5    U Q  61      -9.380 -41.594  33.255  0.50112.20           C  
ATOM    547  C6    U Q  61     -10.154 -42.007  32.244  0.50112.70           C  
ATOM    548  OP1   U Q  61      -9.584 -46.158  32.395  0.50150.78           O  
ATOM    549  OP2   U Q  61      -8.165 -46.716  30.329  0.50155.94           O1-
ATOM    550  P     U Q  62     -14.413 -44.469  27.982  1.00183.87           P  
ATOM    551  C5'   U Q  62     -16.876 -44.568  27.052  1.00164.85           C  
ATOM    552  O5'   U Q  62     -15.671 -43.809  27.262  1.00168.39           O  
ATOM    553  C4'   U Q  62     -16.557 -45.867  26.351  1.00156.70           C  
ATOM    554  O4'   U Q  62     -16.351 -46.910  27.342  1.00143.78           O  
ATOM    555  C3'   U Q  62     -17.642 -46.395  25.421  1.00159.45           C  
ATOM    556  O3'   U Q  62     -17.460 -45.903  24.098  1.00157.67           O  
ATOM    557  C2'   U Q  62     -17.424 -47.902  25.486  1.00154.23           C  
ATOM    558  O2'   U Q  62     -16.385 -48.353  24.641  1.00157.92           O  
ATOM    559  C1'   U Q  62     -17.040 -48.085  26.954  1.00140.81           C  
ATOM    560  N1    U Q  62     -18.200 -48.250  27.840  1.00135.91           N  
ATOM    561  C2    U Q  62     -18.636 -49.536  28.094  1.00133.66           C  
ATOM    562  O2    U Q  62     -18.101 -50.523  27.620  1.00135.12           O  
ATOM    563  N3    U Q  62     -19.723 -49.620  28.928  1.00134.73           N  
ATOM    564  C4    U Q  62     -20.405 -48.579  29.520  1.00135.88           C  
ATOM    565  O4    U Q  62     -21.369 -48.821  30.248  1.00126.45           O  
ATOM    566  C5    U Q  62     -19.893 -47.280  29.206  1.00139.88           C  
ATOM    567  C6    U Q  62     -18.834 -47.163  28.397  1.00139.94           C  
ATOM    568  OP1   U Q  62     -14.924 -45.366  29.050  1.00205.74           O  
ATOM    569  OP2   U Q  62     -13.501 -45.005  26.939  1.00192.37           O1-
ATOM    570  P     C Q  63     -18.547 -44.922  23.453  1.00145.50           P  
ATOM    571  C5'   C Q  63     -19.737 -43.533  25.355  1.00144.57           C  
ATOM    572  O5'   C Q  63     -19.625 -44.763  24.616  1.00137.20           O  
ATOM    573  C4'   C Q  63     -21.182 -43.260  25.698  1.00152.19           C  
ATOM    574  O4'   C Q  63     -21.682 -44.331  26.545  1.00155.49           O  
ATOM    575  C3'   C Q  63     -21.440 -41.965  26.460  1.00149.18           C  
ATOM    576  O3'   C Q  63     -21.769 -40.914  25.558  1.00147.51           O  
ATOM    577  C2'   C Q  63     -22.636 -42.322  27.336  1.00141.01           C  
ATOM    578  O2'   C Q  63     -23.874 -42.205  26.666  1.00132.14           O  
ATOM    579  C1'   C Q  63     -22.342 -43.784  27.670  1.00136.79           C  
ATOM    580  N1    C Q  63     -21.471 -43.955  28.842  1.00127.92           N  
ATOM    581  C2    C Q  63     -22.046 -44.321  30.061  1.00127.32           C  
ATOM    582  O2    C Q  63     -23.274 -44.489  30.117  1.00121.06           O  
ATOM    583  N3    C Q  63     -21.253 -44.482  31.145  1.00134.76           N  
ATOM    584  C4    C Q  63     -19.936 -44.291  31.041  1.00138.42           C  
ATOM    585  N4    C Q  63     -19.191 -44.461  32.135  1.00136.79           N  
ATOM    586  C5    C Q  63     -19.323 -43.918  29.809  1.00133.32           C  
ATOM    587  C6    C Q  63     -20.121 -43.762  28.745  1.00129.09           C  
ATOM    588  OP1   C Q  63     -19.188 -45.630  22.316  1.00154.07           O  
ATOM    589  OP2   C Q  63     -17.901 -43.604  23.227  1.00150.12           O1-
ATOM    590  P     U Q  64     -20.724 -39.733  25.291  1.00144.81           P  
ATOM    591  C5'   U Q  64     -21.319 -37.200  24.844  1.00139.56           C  
ATOM    592  O5'   U Q  64     -21.627 -38.593  24.643  1.00147.63           O  
ATOM    593  C4'   U Q  64     -22.284 -36.335  24.068  1.00134.12           C  
ATOM    594  O4'   U Q  64     -23.520 -36.205  24.822  1.00123.51           O  
ATOM    595  C3'   U Q  64     -21.813 -34.912  23.792  1.00127.94           C  
ATOM    596  O3'   U Q  64     -21.161 -34.837  22.530  1.00113.42           O  
ATOM    597  C2'   U Q  64     -23.118 -34.126  23.778  1.00135.00           C  
ATOM    598  O2'   U Q  64     -23.794 -34.186  22.539  1.00139.81           O  
ATOM    599  C1'   U Q  64     -23.917 -34.847  24.862  1.00128.65           C  
ATOM    600  N1    U Q  64     -23.663 -34.334  26.215  1.00128.75           N  
ATOM    601  C2    U Q  64     -24.721 -33.768  26.897  1.00130.31           C  
ATOM    602  O2    U Q  64     -25.842 -33.680  26.426  1.00112.15           O  
ATOM    603  N3    U Q  64     -24.416 -33.309  28.154  1.00133.79           N  
ATOM    604  C4    U Q  64     -23.192 -33.354  28.786  1.00133.32           C  
ATOM    605  O4    U Q  64     -23.079 -32.896  29.924  1.00120.05           O  
ATOM    606  C5    U Q  64     -22.148 -33.954  28.014  1.00137.17           C  
ATOM    607  C6    U Q  64     -22.412 -34.412  26.785  1.00133.52           C  
ATOM    608  OP1   U Q  64     -19.755 -40.200  24.267  1.00137.41           O  
ATOM    609  OP2   U Q  64     -20.228 -39.252  26.606  1.00147.23           O1-
ATOM    610  P     G Q  65     -19.634 -35.293  22.389  0.50107.41           P  
ATOM    611  C5'   G Q  65     -19.328 -34.513  19.886  0.50105.95           C  
ATOM    612  O5'   G Q  65     -19.062 -34.297  21.285  0.50106.98           O  
ATOM    613  C4'   G Q  65     -19.329 -33.198  19.143  0.50 99.76           C  
ATOM    614  O4'   G Q  65     -19.934 -32.175  19.981  0.50 94.51           O  
ATOM    615  C3'   G Q  65     -17.957 -32.659  18.761  0.50 92.77           C  
ATOM    616  O3'   G Q  65     -17.585 -33.112  17.464  0.50 89.65           O  
ATOM    617  C2'   G Q  65     -18.181 -31.151  18.768  0.50 92.23           C  
ATOM    618  O2'   G Q  65     -18.758 -30.666  17.574  0.50 89.85           O  
ATOM    619  C1'   G Q  65     -19.152 -30.995  19.938  0.50 92.46           C  
ATOM    620  N1    G Q  65     -16.732 -27.815  23.082  0.50 88.80           N  
ATOM    621  C2    G Q  65     -17.264 -27.575  21.837  0.50 86.04           C  
ATOM    622  N2    G Q  65     -17.134 -26.325  21.370  0.50 88.26           N  
ATOM    623  N3    G Q  65     -17.879 -28.493  21.103  0.50 83.83           N  
ATOM    624  C4    G Q  65     -17.921 -29.692  21.724  0.50 87.09           C  
ATOM    625  C5    G Q  65     -17.421 -30.036  22.963  0.50 87.94           C  
ATOM    626  C6    G Q  65     -16.764 -29.041  23.740  0.50 89.59           C  
ATOM    627  O6    G Q  65     -16.254 -29.150  24.862  0.50 91.45           O  
ATOM    628  N7    G Q  65     -17.669 -31.374  23.239  0.50 87.64           N  
ATOM    629  C8    G Q  65     -18.301 -31.810  22.184  0.50 91.19           C  
ATOM    630  N9    G Q  65     -18.487 -30.842  21.227  0.50 91.05           N  
ATOM    631  OP1   G Q  65     -19.614 -36.669  21.831  0.50 98.26           O  
ATOM    632  OP2   G Q  65     -18.950 -35.012  23.677  0.50104.30           O1-
END
