# Supplementary material for: Genetic identification of the functional surface for RNA binding by Escherichia coli ProQ
Source: Nucleic Acids Res. 2020 Mar 14;48(8):4507–20. doi: 10.1093/nar/gkaa144 (PMC7192607; doi:10.1093/nar/gkaa144)
Supplement: gkaa144_Supplemental_Files [file gkaa144_supplemental_files.zip › PROQ_NTD_5nb9_aligned_coordinates.pdb]

ATOM      1  N   MET A  15       3.190 -25.441  14.899  1.00  0.00           N  
ATOM      2  CA  MET A  15       4.265 -25.686  14.058  1.00  0.00           C  
ATOM      3  C   MET A  15       5.053 -26.826  14.630  1.00  0.00           C  
ATOM      4  O   MET A  15       6.162 -26.619  15.143  1.00  0.00           O  
ATOM      5  CB  MET A  15       5.146 -24.448  13.933  1.00  0.00           C  
ATOM      6  CG  MET A  15       4.483 -23.263  13.400  1.00  0.00           C  
ATOM      7  SD  MET A  15       4.112 -23.346  11.639  1.00  0.00           S  
ATOM      8  CE  MET A  15       3.229 -21.805  11.412  1.00  0.00           C  
ATOM      9  H   MET A  15       3.412 -25.515  15.831  1.00  0.00           H  
ATOM     10  HA  MET A  15       3.818 -25.912  13.116  1.00  0.00           H  
ATOM     11  HB2 MET A  15       5.368 -24.077  14.919  1.00  0.00           H  
ATOM     12  HB3 MET A  15       6.038 -24.639  13.355  1.00  0.00           H  
ATOM     13  HG2 MET A  15       3.596 -23.205  14.012  1.00  0.00           H  
ATOM     14  HG3 MET A  15       5.137 -22.460  13.677  1.00  0.00           H  
ATOM     15  HE1 MET A  15       2.934 -21.708  10.377  1.00  0.00           H  
ATOM     16  HE2 MET A  15       3.870 -20.979  11.683  1.00  0.00           H  
ATOM     17  HE3 MET A  15       2.349 -21.799  12.039  1.00  0.00           H  
ATOM     18  N   GLU A  16       4.396 -27.978  14.722  1.00  0.00           N  
ATOM     19  CA  GLU A  16       4.994 -29.265  15.144  1.00  0.00           C  
ATOM     20  C   GLU A  16       5.200 -29.365  16.652  1.00  0.00           C  
ATOM     21  O   GLU A  16       4.814 -30.350  17.261  1.00  0.00           O  
ATOM     22  CB  GLU A  16       6.337 -29.538  14.432  1.00  0.00           C  
ATOM     23  CG  GLU A  16       6.258 -29.702  12.927  1.00  0.00           C  
ATOM     24  CD  GLU A  16       5.509 -30.933  12.518  1.00  0.00           C  
ATOM     25  OE1 GLU A  16       4.492 -30.829  11.797  1.00  0.00           O  
ATOM     26  OE2 GLU A  16       5.941 -32.050  12.871  1.00  0.00           O1-
ATOM     27  H   GLU A  16       3.427 -27.991  14.545  1.00  0.00           H  
ATOM     28  HA  GLU A  16       4.301 -30.041  14.854  1.00  0.00           H  
ATOM     29  HB2 GLU A  16       7.005 -28.714  14.640  1.00  0.00           H  
ATOM     30  HB3 GLU A  16       6.766 -30.438  14.850  1.00  0.00           H  
ATOM     31  HG2 GLU A  16       5.756 -28.841  12.512  1.00  0.00           H  
ATOM     32  HG3 GLU A  16       7.261 -29.754  12.529  1.00  0.00           H  
ATOM     33  N   ASN A  17       5.786 -28.310  17.224  1.00  0.00           N  
ATOM     34  CA  ASN A  17       6.275 -28.274  18.594  1.00  0.00           C  
ATOM     35  C   ASN A  17       7.387 -29.267  18.698  1.00  0.00           C  
ATOM     36  O   ASN A  17       7.220 -30.437  19.027  1.00  0.00           O  
ATOM     37  CB  ASN A  17       5.223 -28.531  19.633  1.00  0.00           C  
ATOM     38  CG  ASN A  17       5.758 -28.579  21.081  1.00  0.00           C  
ATOM     39  ND2 ASN A  17       5.812 -27.453  21.754  1.00  0.00           N  
ATOM     40  OD1 ASN A  17       6.121 -29.640  21.587  1.00  0.00           O  
ATOM     41  H   ASN A  17       5.901 -27.528  16.651  1.00  0.00           H  
ATOM     42  HA  ASN A  17       6.711 -27.294  18.730  1.00  0.00           H  
ATOM     43  HB2 ASN A  17       4.329 -27.958  19.490  1.00  0.00           H  
ATOM     44  HB3 ASN A  17       4.991 -29.512  19.298  1.00  0.00           H  
ATOM     45 HD21 ASN A  17       6.177 -27.504  22.662  1.00  0.00           H  
ATOM     46 HD22 ASN A  17       5.526 -26.585  21.395  1.00  0.00           H  
ATOM     47  N   GLN A  18       8.466 -28.822  18.246  1.00  0.00           N  
ATOM     48  CA  GLN A  18       9.659 -29.535  18.228  1.00  0.00           C  
ATOM     49  C   GLN A  18      10.287 -29.630  19.639  1.00  0.00           C  
ATOM     50  O   GLN A  18      10.435 -30.735  20.154  1.00  0.00           O  
ATOM     51  CB  GLN A  18      10.549 -28.908  17.188  1.00  0.00           C  
ATOM     52  CG  GLN A  18      10.459 -29.525  15.814  1.00  0.00           C  
ATOM     53  CD  GLN A  18      10.773 -31.013  15.816  1.00  0.00           C  
ATOM     54  NE2 GLN A  18      12.022 -31.354  15.632  1.00  0.00           N  
ATOM     55  OE1 GLN A  18       9.897 -31.843  15.983  1.00  0.00           O  
ATOM     56  H   GLN A  18       8.441 -27.929  17.873  1.00  0.00           H  
ATOM     57  HA  GLN A  18       9.422 -30.537  17.904  1.00  0.00           H  
ATOM     58  HB2 GLN A  18      10.138 -27.910  17.099  1.00  0.00           H  
ATOM     59  HB3 GLN A  18      11.534 -28.792  17.583  1.00  0.00           H  
ATOM     60  HG2 GLN A  18       9.445 -29.385  15.470  1.00  0.00           H  
ATOM     61  HG3 GLN A  18      11.144 -29.018  15.150  1.00  0.00           H  
ATOM     62 HE21 GLN A  18      12.217 -32.314  15.631  1.00  0.00           H  
ATOM     63 HE22 GLN A  18      12.694 -30.653  15.502  1.00  0.00           H  
ATOM     64  N   PRO A  19      10.725 -28.517  20.281  1.00  0.00           N  
ATOM     65  CA  PRO A  19      11.099 -28.569  21.681  1.00  0.00           C  
ATOM     66  C   PRO A  19       9.893 -28.783  22.589  1.00  0.00           C  
ATOM     67  O   PRO A  19       8.901 -28.083  22.513  1.00  0.00           O  
ATOM     68  CB  PRO A  19      11.767 -27.229  21.967  1.00  0.00           C  
ATOM     69  CG  PRO A  19      12.078 -26.655  20.643  1.00  0.00           C  
ATOM     70  CD  PRO A  19      11.044 -27.202  19.710  1.00  0.00           C  
ATOM     71  HA  PRO A  19      11.763 -29.398  21.860  1.00  0.00           H  
ATOM     72  HB2 PRO A  19      11.033 -26.598  22.448  1.00  0.00           H  
ATOM     73  HB3 PRO A  19      12.666 -27.336  22.553  1.00  0.00           H  
ATOM     74  HG2 PRO A  19      12.024 -25.577  20.690  1.00  0.00           H  
ATOM     75  HG3 PRO A  19      13.056 -26.974  20.320  1.00  0.00           H  
ATOM     76  HD2 PRO A  19      10.163 -26.598  19.615  1.00  0.00           H  
ATOM     77  HD3 PRO A  19      11.494 -27.322  18.739  1.00  0.00           H  
ATOM     78  N   LYS A  20      10.018 -29.812  23.377  1.00  0.00           N  
ATOM     79  CA  LYS A  20       9.123 -30.285  24.293  1.00  0.00           C  
ATOM     80  C   LYS A  20       8.677 -29.399  25.438  1.00  0.00           C  
ATOM     81  O   LYS A  20       8.824 -28.197  25.454  1.00  0.00           O  
ATOM     82  CB  LYS A  20       9.678 -31.574  24.739  1.00  0.00           C  
ATOM     83  CG  LYS A  20       9.820 -32.593  23.602  1.00  0.00           C  
ATOM     84  CD  LYS A  20       8.479 -32.852  22.901  1.00  0.00           C  
ATOM     85  CE  LYS A  20       8.180 -31.936  21.687  1.00  0.00           C  
ATOM     86  NZ  LYS A  20       6.945 -32.326  20.906  1.00  0.00           N1+
ATOM     87  H   LYS A  20      10.742 -30.459  23.334  1.00  0.00           H  
ATOM     88  HA  LYS A  20       8.200 -30.556  23.822  1.00  0.00           H  
ATOM     89  HB2 LYS A  20      10.622 -31.370  25.221  1.00  0.00           H  
ATOM     90  HB3 LYS A  20       8.989 -31.979  25.446  1.00  0.00           H  
ATOM     91  HG2 LYS A  20      10.487 -32.127  22.905  1.00  0.00           H  
ATOM     92  HG3 LYS A  20      10.237 -33.516  23.976  1.00  0.00           H  
ATOM     93  HD2 LYS A  20       8.234 -33.884  22.715  1.00  0.00           H  
ATOM     94  HD3 LYS A  20       7.902 -32.430  23.705  1.00  0.00           H  
ATOM     95  HE2 LYS A  20       7.940 -30.976  22.119  1.00  0.00           H  
ATOM     96  HE3 LYS A  20       9.058 -31.787  21.067  1.00  0.00           H  
ATOM     97  HZ1 LYS A  20       6.044 -32.292  21.439  1.00  0.00           H  
ATOM     98  HZ2 LYS A  20       6.978 -33.250  20.442  1.00  0.00           H  
ATOM     99  HZ3 LYS A  20       6.826 -31.613  20.151  1.00  0.00           H  
ATOM    100  N   LEU A  21       8.082 -30.097  26.362  1.00  0.00           N  
ATOM    101  CA  LEU A  21       7.237 -29.642  27.370  1.00  0.00           C  
ATOM    102  C   LEU A  21       7.857 -28.747  28.376  1.00  0.00           C  
ATOM    103  O   LEU A  21       7.407 -27.607  28.560  1.00  0.00           O  
ATOM    104  CB  LEU A  21       6.665 -30.898  27.954  1.00  0.00           C  
ATOM    105  CG  LEU A  21       6.128 -31.947  27.031  1.00  0.00           C  
ATOM    106  CD1 LEU A  21       4.962 -32.435  27.542  1.00  0.00           C  
ATOM    107  CD2 LEU A  21       5.791 -31.485  25.753  1.00  0.00           C  
ATOM    108  H   LEU A  21       8.065 -31.082  26.419  1.00  0.00           H  
ATOM    109  HA  LEU A  21       6.419 -29.116  26.933  1.00  0.00           H  
ATOM    110  HB2 LEU A  21       7.518 -31.431  28.321  1.00  0.00           H  
ATOM    111  HB3 LEU A  21       5.999 -30.848  28.781  1.00  0.00           H  
ATOM    112  HG  LEU A  21       6.891 -32.692  26.975  1.00  0.00           H  
ATOM    113 HD11 LEU A  21       4.316 -31.696  27.063  1.00  0.00           H  
ATOM    114 HD12 LEU A  21       5.145 -32.389  28.598  1.00  0.00           H  
ATOM    115 HD13 LEU A  21       4.804 -33.410  27.121  1.00  0.00           H  
ATOM    116 HD21 LEU A  21       6.697 -31.123  25.298  1.00  0.00           H  
ATOM    117 HD22 LEU A  21       5.142 -30.688  26.107  1.00  0.00           H  
ATOM    118 HD23 LEU A  21       5.315 -32.312  25.255  1.00  0.00           H  
ATOM    119  N   ASN A  22       8.796 -29.294  29.101  1.00  0.00           N  
ATOM    120  CA  ASN A  22       9.664 -28.569  29.969  1.00  0.00           C  
ATOM    121  C   ASN A  22       8.905 -27.932  31.123  1.00  0.00           C  
ATOM    122  O   ASN A  22       9.304 -26.915  31.665  1.00  0.00           O  
ATOM    123  CB  ASN A  22      10.379 -27.617  29.098  1.00  0.00           C  
ATOM    124  CG  ASN A  22      11.122 -28.316  28.050  1.00  0.00           C  
ATOM    125  ND2 ASN A  22      11.048 -27.795  26.927  1.00  0.00           N  
ATOM    126  OD1 ASN A  22      11.680 -29.392  28.241  1.00  0.00           O  
ATOM    127  H   ASN A  22       8.963 -30.246  29.044  1.00  0.00           H  
ATOM    128  HA  ASN A  22      10.383 -29.266  30.373  1.00  0.00           H  
ATOM    129  HB2 ASN A  22       9.591 -27.119  28.565  1.00  0.00           H  
ATOM    130  HB3 ASN A  22      11.075 -26.947  29.552  1.00  0.00           H  
ATOM    131 HD21 ASN A  22      11.448 -28.313  26.231  1.00  0.00           H  
ATOM    132 HD22 ASN A  22      10.539 -26.974  26.774  1.00  0.00           H  
ATOM    133  N   SER A  23       7.770 -28.560  31.419  1.00  0.00           N  
ATOM    134  CA  SER A  23       6.972 -28.412  32.665  1.00  0.00           C  
ATOM    135  C   SER A  23       5.699 -27.548  32.659  1.00  0.00           C  
ATOM    136  O   SER A  23       5.008 -27.485  33.696  1.00  0.00           O  
ATOM    137  CB  SER A  23       7.800 -28.297  33.990  1.00  0.00           C  
ATOM    138  OG  SER A  23       8.491 -27.064  34.103  1.00  0.00           O  
ATOM    139  H   SER A  23       7.451 -29.144  30.695  1.00  0.00           H  
ATOM    140  HA  SER A  23       6.535 -29.396  32.678  1.00  0.00           H  
ATOM    141  HB2 SER A  23       7.152 -28.434  34.843  1.00  0.00           H  
ATOM    142  HB3 SER A  23       8.527 -29.096  33.994  1.00  0.00           H  
ATOM    143  HG  SER A  23       8.905 -26.876  33.249  1.00  0.00           H  
ATOM    144  N   SER A  24       5.333 -26.928  31.549  1.00  0.00           N  
ATOM    145  CA  SER A  24       4.054 -26.215  31.550  1.00  0.00           C  
ATOM    146  C   SER A  24       3.486 -25.915  30.162  1.00  0.00           C  
ATOM    147  O   SER A  24       2.765 -26.713  29.592  1.00  0.00           O  
ATOM    148  CB  SER A  24       4.114 -24.950  32.426  1.00  0.00           C  
ATOM    149  OG  SER A  24       5.213 -24.120  32.041  1.00  0.00           O  
ATOM    150  H   SER A  24       5.909 -26.933  30.758  1.00  0.00           H  
ATOM    151  HA  SER A  24       3.346 -26.893  32.006  1.00  0.00           H  
ATOM    152  HB2 SER A  24       3.188 -24.406  32.306  1.00  0.00           H  
ATOM    153  HB3 SER A  24       4.234 -25.236  33.461  1.00  0.00           H  
ATOM    154  HG  SER A  24       5.873 -24.170  32.741  1.00  0.00           H  
ATOM    155  N   LYS A  25       3.863 -24.798  29.619  1.00  0.00           N  
ATOM    156  CA  LYS A  25       3.366 -24.270  28.441  1.00  0.00           C  
ATOM    157  C   LYS A  25       3.427 -25.206  27.293  1.00  0.00           C  
ATOM    158  O   LYS A  25       2.399 -25.563  26.713  1.00  0.00           O  
ATOM    159  CB  LYS A  25       4.237 -23.133  28.197  1.00  0.00           C  
ATOM    160  CG  LYS A  25       3.927 -22.418  27.014  1.00  0.00           C  
ATOM    161  CD  LYS A  25       2.508 -22.080  26.928  1.00  0.00           C  
ATOM    162  CE  LYS A  25       2.270 -21.144  25.841  1.00  0.00           C  
ATOM    163  NZ  LYS A  25       2.671 -21.697  24.498  1.00  0.00           N1+
ATOM    164  H   LYS A  25       4.560 -24.207  29.981  1.00  0.00           H  
ATOM    165  HA  LYS A  25       2.359 -23.874  28.499  1.00  0.00           H  
ATOM    166  HB2 LYS A  25       4.266 -22.498  29.060  1.00  0.00           H  
ATOM    167  HB3 LYS A  25       5.236 -23.529  28.087  1.00  0.00           H  
ATOM    168  HG2 LYS A  25       4.598 -21.583  26.982  1.00  0.00           H  
ATOM    169  HG3 LYS A  25       4.104 -23.165  26.279  1.00  0.00           H  
ATOM    170  HD2 LYS A  25       1.896 -22.967  26.849  1.00  0.00           H  
ATOM    171  HD3 LYS A  25       2.479 -21.611  27.877  1.00  0.00           H  
ATOM    172  HE2 LYS A  25       1.241 -20.808  25.876  1.00  0.00           H  
ATOM    173  HE3 LYS A  25       2.960 -20.414  26.220  1.00  0.00           H  
ATOM    174  HZ1 LYS A  25       2.024 -22.451  24.194  1.00  0.00           H  
ATOM    175  HZ2 LYS A  25       3.592 -22.203  24.531  1.00  0.00           H  
ATOM    176  HZ3 LYS A  25       2.720 -20.989  23.741  1.00  0.00           H  
ATOM    177  N   GLU A  26       4.596 -25.598  26.976  1.00  0.00           N  
ATOM    178  CA  GLU A  26       4.772 -26.432  25.847  1.00  0.00           C  
ATOM    179  C   GLU A  26       4.317 -27.883  26.081  1.00  0.00           C  
ATOM    180  O   GLU A  26       4.475 -28.731  25.232  1.00  0.00           O  
ATOM    181  CB  GLU A  26       6.158 -26.306  25.233  1.00  0.00           C  
ATOM    182  CG  GLU A  26       6.452 -24.889  24.717  1.00  0.00           C  
ATOM    183  CD  GLU A  26       5.348 -24.339  23.801  1.00  0.00           C  
ATOM    184  OE1 GLU A  26       5.257 -24.755  22.639  1.00  0.00           O  
ATOM    185  OE2 GLU A  26       4.553 -23.456  24.265  1.00  0.00           O1-
ATOM    186  H   GLU A  26       5.344 -25.251  27.502  1.00  0.00           H  
ATOM    187  HA  GLU A  26       4.074 -25.959  25.172  1.00  0.00           H  
ATOM    188  HB2 GLU A  26       6.893 -26.562  25.981  1.00  0.00           H  
ATOM    189  HB3 GLU A  26       6.240 -26.993  24.406  1.00  0.00           H  
ATOM    190  HG2 GLU A  26       6.553 -24.226  25.564  1.00  0.00           H  
ATOM    191  HG3 GLU A  26       7.381 -24.906  24.167  1.00  0.00           H  
ATOM    192  N   VAL A  27       3.711 -28.155  27.232  1.00  0.00           N  
ATOM    193  CA  VAL A  27       3.087 -29.429  27.431  1.00  0.00           C  
ATOM    194  C   VAL A  27       1.676 -29.326  27.052  1.00  0.00           C  
ATOM    195  O   VAL A  27       1.107 -30.309  26.731  1.00  0.00           O  
ATOM    196  CB  VAL A  27       3.254 -30.046  28.809  1.00  0.00           C  
ATOM    197  CG1 VAL A  27       4.317 -29.414  29.504  1.00  0.00           C  
ATOM    198  CG2 VAL A  27       2.039 -30.074  29.565  1.00  0.00           C  
ATOM    199  H   VAL A  27       3.677 -27.485  27.947  1.00  0.00           H  
ATOM    200  HA  VAL A  27       3.441 -30.148  26.709  1.00  0.00           H  
ATOM    201  HB  VAL A  27       3.571 -31.067  28.655  1.00  0.00           H  
ATOM    202 HG11 VAL A  27       3.931 -28.437  29.764  1.00  0.00           H  
ATOM    203 HG12 VAL A  27       5.022 -29.363  28.674  1.00  0.00           H  
ATOM    204 HG13 VAL A  27       4.627 -30.052  30.322  1.00  0.00           H  
ATOM    205 HG21 VAL A  27       2.176 -30.693  30.436  1.00  0.00           H  
ATOM    206 HG22 VAL A  27       1.345 -30.463  28.827  1.00  0.00           H  
ATOM    207 HG23 VAL A  27       1.825 -29.047  29.813  1.00  0.00           H  
ATOM    208  N   ILE A  28       1.087 -28.093  27.052  1.00  0.00           N  
ATOM    209  CA  ILE A  28      -0.199 -27.923  26.480  1.00  0.00           C  
ATOM    210  C   ILE A  28      -0.054 -28.267  25.089  1.00  0.00           C  
ATOM    211  O   ILE A  28      -0.886 -28.854  24.497  1.00  0.00           O  
ATOM    212  CB  ILE A  28      -0.634 -26.473  26.542  1.00  0.00           C  
ATOM    213  CG1 ILE A  28      -0.947 -26.070  27.925  1.00  0.00           C  
ATOM    214  CG2 ILE A  28      -1.803 -26.137  25.573  1.00  0.00           C  
ATOM    215  CD1 ILE A  28      -1.679 -27.136  28.682  1.00  0.00           C  
ATOM    216  H   ILE A  28       1.445 -27.247  27.406  1.00  0.00           H  
ATOM    217  HA  ILE A  28      -0.896 -28.546  27.011  1.00  0.00           H  
ATOM    218  HB  ILE A  28       0.252 -25.960  26.223  1.00  0.00           H  
ATOM    219 HG12 ILE A  28      -0.398 -25.318  28.492  1.00  0.00           H  
ATOM    220 HG13 ILE A  28      -1.730 -25.482  27.523  1.00  0.00           H  
ATOM    221 HG21 ILE A  28      -2.693 -26.697  25.828  1.00  0.00           H  
ATOM    222 HG22 ILE A  28      -1.489 -26.402  24.572  1.00  0.00           H  
ATOM    223 HG23 ILE A  28      -2.020 -25.080  25.608  1.00  0.00           H  
ATOM    224 HD11 ILE A  28      -0.977 -27.953  28.694  1.00  0.00           H  
ATOM    225 HD12 ILE A  28      -2.565 -27.500  28.168  1.00  0.00           H  
ATOM    226 HD13 ILE A  28      -1.835 -26.786  29.693  1.00  0.00           H  
ATOM    227  N   ALA A  29       1.031 -27.857  24.607  1.00  0.00           N  
ATOM    228  CA  ALA A  29       1.448 -28.124  23.337  1.00  0.00           C  
ATOM    229  C   ALA A  29       1.583 -29.597  23.046  1.00  0.00           C  
ATOM    230  O   ALA A  29       1.156 -30.032  21.997  1.00  0.00           O  
ATOM    231  CB  ALA A  29       2.633 -27.371  23.052  1.00  0.00           C  
ATOM    232  H   ALA A  29       1.557 -27.261  25.174  1.00  0.00           H  
ATOM    233  HA  ALA A  29       0.645 -27.711  22.779  1.00  0.00           H  
ATOM    234  HB1 ALA A  29       3.402 -27.842  23.644  1.00  0.00           H  
ATOM    235  HB2 ALA A  29       2.414 -26.396  23.465  1.00  0.00           H  
ATOM    236  HB3 ALA A  29       2.840 -27.385  21.996  1.00  0.00           H  
ATOM    237  N   PHE A  30       2.127 -30.373  23.984  1.00  0.00           N  
ATOM    238  CA  PHE A  30       2.127 -31.778  23.810  1.00  0.00           C  
ATOM    239  C   PHE A  30       0.748 -32.250  23.863  1.00  0.00           C  
ATOM    240  O   PHE A  30       0.323 -32.986  23.043  1.00  0.00           O  
ATOM    241  CB  PHE A  30       2.890 -32.415  24.876  1.00  0.00           C  
ATOM    242  CG  PHE A  30       2.330 -33.641  25.441  1.00  0.00           C  
ATOM    243  CD1 PHE A  30       1.857 -33.603  26.715  1.00  0.00           C  
ATOM    244  CD2 PHE A  30       2.267 -34.843  24.714  1.00  0.00           C  
ATOM    245  CE1 PHE A  30       1.352 -34.701  27.247  1.00  0.00           C  
ATOM    246  CE2 PHE A  30       1.750 -35.935  25.277  1.00  0.00           C  
ATOM    247  CZ  PHE A  30       1.299 -35.865  26.535  1.00  0.00           C  
ATOM    248  H   PHE A  30       2.519 -30.023  24.815  1.00  0.00           H  
ATOM    249  HA  PHE A  30       2.623 -32.011  22.882  1.00  0.00           H  
ATOM    250  HB2 PHE A  30       3.827 -32.708  24.435  1.00  0.00           H  
ATOM    251  HB3 PHE A  30       2.998 -31.695  25.670  1.00  0.00           H  
ATOM    252  HD1 PHE A  30       1.884 -32.681  27.298  1.00  0.00           H  
ATOM    253  HD2 PHE A  30       2.613 -34.935  23.698  1.00  0.00           H  
ATOM    254  HE1 PHE A  30       0.981 -34.631  28.255  1.00  0.00           H  
ATOM    255  HE2 PHE A  30       1.702 -36.864  24.727  1.00  0.00           H  
ATOM    256  HZ  PHE A  30       0.892 -36.746  26.996  1.00  0.00           H  
ATOM    257  N   LEU A  31       0.041 -31.774  24.860  1.00  0.00           N  
ATOM    258  CA  LEU A  31      -1.297 -32.129  25.107  1.00  0.00           C  
ATOM    259  C   LEU A  31      -2.110 -31.915  23.905  1.00  0.00           C  
ATOM    260  O   LEU A  31      -2.957 -32.639  23.620  1.00  0.00           O  
ATOM    261  CB  LEU A  31      -1.787 -31.280  26.246  1.00  0.00           C  
ATOM    262  CG  LEU A  31      -1.298 -31.708  27.556  1.00  0.00           C  
ATOM    263  CD1 LEU A  31      -1.930 -30.944  28.640  1.00  0.00           C  
ATOM    264  CD2 LEU A  31      -1.472 -33.169  27.721  1.00  0.00           C  
ATOM    265  H   LEU A  31       0.455 -31.130  25.489  1.00  0.00           H  
ATOM    266  HA  LEU A  31      -1.300 -33.160  25.446  1.00  0.00           H  
ATOM    267  HB2 LEU A  31      -1.268 -30.348  26.060  1.00  0.00           H  
ATOM    268  HB3 LEU A  31      -2.847 -31.059  26.313  1.00  0.00           H  
ATOM    269  HG  LEU A  31      -0.237 -31.511  27.563  1.00  0.00           H  
ATOM    270 HD11 LEU A  31      -1.111 -30.926  29.344  1.00  0.00           H  
ATOM    271 HD12 LEU A  31      -2.763 -31.477  29.105  1.00  0.00           H  
ATOM    272 HD13 LEU A  31      -2.154 -29.950  28.288  1.00  0.00           H  
ATOM    273 HD21 LEU A  31      -0.629 -33.610  27.202  1.00  0.00           H  
ATOM    274 HD22 LEU A  31      -2.411 -33.463  27.261  1.00  0.00           H  
ATOM    275 HD23 LEU A  31      -1.456 -33.449  28.762  1.00  0.00           H  
ATOM    276  N   ALA A  32      -1.779 -30.935  23.207  1.00  0.00           N  
ATOM    277  CA  ALA A  32      -2.466 -30.564  22.022  1.00  0.00           C  
ATOM    278  C   ALA A  32      -2.015 -31.314  20.801  1.00  0.00           C  
ATOM    279  O   ALA A  32      -2.822 -31.599  19.908  1.00  0.00           O  
ATOM    280  CB  ALA A  32      -2.274 -29.144  21.873  1.00  0.00           C  
ATOM    281  H   ALA A  32      -1.027 -30.395  23.563  1.00  0.00           H  
ATOM    282  HA  ALA A  32      -3.524 -30.738  22.132  1.00  0.00           H  
ATOM    283  HB1 ALA A  32      -2.884 -28.755  21.070  1.00  0.00           H  
ATOM    284  HB2 ALA A  32      -1.208 -28.984  21.755  1.00  0.00           H  
ATOM    285  HB3 ALA A  32      -2.608 -28.710  22.808  1.00  0.00           H  
ATOM    286  N   GLU A  33      -0.759 -31.686  20.764  1.00  0.00           N  
ATOM    287  CA  GLU A  33      -0.236 -32.375  19.639  1.00  0.00           C  
ATOM    288  C   GLU A  33      -0.685 -33.814  19.700  1.00  0.00           C  
ATOM    289  O   GLU A  33      -0.751 -34.555  18.720  1.00  0.00           O  
ATOM    290  CB  GLU A  33       1.237 -32.229  19.638  1.00  0.00           C  
ATOM    291  CG  GLU A  33       1.967 -33.144  20.563  1.00  0.00           C  
ATOM    292  CD  GLU A  33       3.498 -33.135  20.399  1.00  0.00           C  
ATOM    293  OE1 GLU A  33       4.241 -32.691  21.324  1.00  0.00           O  
ATOM    294  OE2 GLU A  33       3.979 -33.582  19.333  1.00  0.00           O1-
ATOM    295  H   GLU A  33      -0.125 -31.502  21.494  1.00  0.00           H  
ATOM    296  HA  GLU A  33      -0.637 -31.828  18.825  1.00  0.00           H  
ATOM    297  HB2 GLU A  33       1.694 -32.120  18.666  1.00  0.00           H  
ATOM    298  HB3 GLU A  33       1.120 -31.291  20.163  1.00  0.00           H  
ATOM    299  HG2 GLU A  33       1.604 -32.829  21.526  1.00  0.00           H  
ATOM    300  HG3 GLU A  33       1.532 -34.114  20.412  1.00  0.00           H  
ATOM    301  N   ARG A  34      -1.017 -34.139  20.880  1.00  0.00           N  
ATOM    302  CA  ARG A  34      -1.431 -35.379  21.302  1.00  0.00           C  
ATOM    303  C   ARG A  34      -2.952 -35.480  21.349  1.00  0.00           C  
ATOM    304  O   ARG A  34      -3.510 -36.502  20.951  1.00  0.00           O  
ATOM    305  CB  ARG A  34      -0.822 -35.561  22.658  1.00  0.00           C  
ATOM    306  CG  ARG A  34      -0.782 -36.908  23.114  1.00  0.00           C  
ATOM    307  CD  ARG A  34       0.022 -37.711  22.169  1.00  0.00           C  
ATOM    308  NE  ARG A  34       0.377 -38.979  22.677  1.00  0.00           N  
ATOM    309  CZ  ARG A  34       0.068 -40.156  22.117  1.00  0.00           C  
ATOM    310  NH1 ARG A  34      -0.817 -40.215  21.100  1.00  0.00           N1+
ATOM    311  NH2 ARG A  34       0.619 -41.261  22.568  1.00  0.00           N  
ATOM    312  H   ARG A  34      -0.883 -33.427  21.535  1.00  0.00           H  
ATOM    313  HA  ARG A  34      -1.054 -36.156  20.663  1.00  0.00           H  
ATOM    314  HB2 ARG A  34       0.195 -35.202  22.613  1.00  0.00           H  
ATOM    315  HB3 ARG A  34      -1.341 -34.958  23.388  1.00  0.00           H  
ATOM    316  HG2 ARG A  34      -0.407 -36.915  24.127  1.00  0.00           H  
ATOM    317  HG3 ARG A  34      -1.812 -37.142  22.980  1.00  0.00           H  
ATOM    318  HD2 ARG A  34      -0.495 -37.840  21.232  1.00  0.00           H  
ATOM    319  HD3 ARG A  34       0.894 -37.101  22.058  1.00  0.00           H  
ATOM    320  HE  ARG A  34       0.962 -38.879  23.481  1.00  0.00           H  
ATOM    321 HH11 ARG A  34      -1.252 -39.383  20.754  1.00  0.00           H  
ATOM    322 HH12 ARG A  34      -1.060 -41.080  20.660  1.00  0.00           H  
ATOM    323 HH21 ARG A  34       1.285 -41.167  23.338  1.00  0.00           H  
ATOM    324 HH22 ARG A  34       0.472 -42.193  22.245  1.00  0.00           H  
ATOM    325  N   PHE A  35      -3.619 -34.455  21.878  1.00  0.00           N  
ATOM    326  CA  PHE A  35      -5.063 -34.409  21.953  1.00  0.00           C  
ATOM    327  C   PHE A  35      -5.740 -33.380  21.052  1.00  0.00           C  
ATOM    328  O   PHE A  35      -6.096 -32.290  21.517  1.00  0.00           O  
ATOM    329  CB  PHE A  35      -5.404 -34.122  23.363  1.00  0.00           C  
ATOM    330  CG  PHE A  35      -5.077 -35.213  24.256  1.00  0.00           C  
ATOM    331  CD1 PHE A  35      -5.572 -36.490  24.073  1.00  0.00           C  
ATOM    332  CD2 PHE A  35      -4.217 -34.984  25.257  1.00  0.00           C  
ATOM    333  CE1 PHE A  35      -5.178 -37.504  24.913  1.00  0.00           C  
ATOM    334  CE2 PHE A  35      -3.841 -35.944  26.078  1.00  0.00           C  
ATOM    335  CZ  PHE A  35      -4.301 -37.224  25.935  1.00  0.00           C  
ATOM    336  H   PHE A  35      -3.189 -33.714  22.370  1.00  0.00           H  
ATOM    337  HA  PHE A  35      -5.453 -35.391  21.736  1.00  0.00           H  
ATOM    338  HB2 PHE A  35      -4.537 -33.485  23.517  1.00  0.00           H  
ATOM    339  HB3 PHE A  35      -6.213 -33.468  23.646  1.00  0.00           H  
ATOM    340  HD1 PHE A  35      -6.270 -36.689  23.274  1.00  0.00           H  
ATOM    341  HD2 PHE A  35      -3.826 -33.993  25.418  1.00  0.00           H  
ATOM    342  HE1 PHE A  35      -5.570 -38.497  24.772  1.00  0.00           H  
ATOM    343  HE2 PHE A  35      -3.164 -35.619  26.844  1.00  0.00           H  
ATOM    344  HZ  PHE A  35      -3.961 -37.985  26.622  1.00  0.00           H  
ATOM    345  N   PRO A  36      -5.871 -33.692  19.743  1.00  0.00           N  
ATOM    346  CA  PRO A  36      -6.670 -32.944  18.752  1.00  0.00           C  
ATOM    347  C   PRO A  36      -8.149 -32.530  19.149  1.00  0.00           C  
ATOM    348  O   PRO A  36      -8.935 -32.194  18.264  1.00  0.00           O  
ATOM    349  CB  PRO A  36      -6.769 -33.967  17.599  1.00  0.00           C  
ATOM    350  CG  PRO A  36      -5.961 -35.137  17.962  1.00  0.00           C  
ATOM    351  CD  PRO A  36      -5.092 -34.716  19.048  1.00  0.00           C  
ATOM    352  HA  PRO A  36      -6.140 -32.085  18.371  1.00  0.00           H  
ATOM    353  HB2 PRO A  36      -7.775 -34.345  17.621  1.00  0.00           H  
ATOM    354  HB3 PRO A  36      -6.464 -33.575  16.641  1.00  0.00           H  
ATOM    355  HG2 PRO A  36      -6.619 -35.919  18.312  1.00  0.00           H  
ATOM    356  HG3 PRO A  36      -5.369 -35.472  17.123  1.00  0.00           H  
ATOM    357  HD2 PRO A  36      -4.869 -35.560  19.675  1.00  0.00           H  
ATOM    358  HD3 PRO A  36      -4.177 -34.298  18.654  1.00  0.00           H  
ATOM    359  N   HIS A  37      -8.536 -32.574  20.413  1.00  0.00           N  
ATOM    360  CA  HIS A  37      -9.873 -32.120  20.791  1.00  0.00           C  
ATOM    361  C   HIS A  37      -9.713 -31.118  21.891  1.00  0.00           C  
ATOM    362  O   HIS A  37     -10.143 -29.975  21.801  1.00  0.00           O  
ATOM    363  CB  HIS A  37     -10.804 -33.265  21.329  1.00  0.00           C  
ATOM    364  CG  HIS A  37     -12.257 -32.941  21.308  1.00  0.00           C  
ATOM    365  CD2 HIS A  37     -12.928 -31.957  21.910  1.00  0.00           C  
ATOM    366  ND1 HIS A  37     -13.205 -33.730  20.686  1.00  0.00           N  
ATOM    367  CE1 HIS A  37     -14.407 -33.232  20.912  1.00  0.00           C  
ATOM    368  NE2 HIS A  37     -14.275 -32.148  21.668  1.00  0.00           N  
ATOM    369  H   HIS A  37      -7.887 -32.849  21.093  1.00  0.00           H  
ATOM    370  HA  HIS A  37     -10.322 -31.630  19.949  1.00  0.00           H  
ATOM    371  HB2 HIS A  37     -10.688 -34.284  21.008  1.00  0.00           H  
ATOM    372  HB3 HIS A  37     -10.577 -33.302  22.385  1.00  0.00           H  
ATOM    373  HD1 HIS A  37     -13.032 -34.566  20.199  1.00  0.00           H  
ATOM    374  HD2 HIS A  37     -12.426 -31.175  22.464  1.00  0.00           H  
ATOM    375  HE1 HIS A  37     -15.339 -33.636  20.546  1.00  0.00           H  
ATOM    376  HE2 HIS A  37     -14.917 -32.030  22.406  1.00  0.00           H  
ATOM    377  N   CYS A  38      -9.203 -31.642  22.937  1.00  0.00           N  
ATOM    378  CA  CYS A  38      -8.909 -31.020  24.160  1.00  0.00           C  
ATOM    379  C   CYS A  38      -8.047 -29.817  24.021  1.00  0.00           C  
ATOM    380  O   CYS A  38      -8.378 -28.727  24.490  1.00  0.00           O  
ATOM    381  CB  CYS A  38      -8.206 -32.108  24.962  1.00  0.00           C  
ATOM    382  SG  CYS A  38      -8.918 -33.707  24.556  1.00  0.00           S  
ATOM    383  H   CYS A  38      -9.030 -32.603  22.973  1.00  0.00           H  
ATOM    384  HA  CYS A  38      -9.804 -30.777  24.694  1.00  0.00           H  
ATOM    385  HB2 CYS A  38      -7.137 -32.198  24.783  1.00  0.00           H  
ATOM    386  HB3 CYS A  38      -8.367 -31.969  26.020  1.00  0.00           H  
ATOM    387  HG  CYS A  38      -9.968 -33.926  25.344  1.00  0.00           H  
ATOM    388  N   PHE A  39      -6.967 -30.002  23.391  1.00  0.00           N  
ATOM    389  CA  PHE A  39      -5.986 -29.053  23.396  1.00  0.00           C  
ATOM    390  C   PHE A  39      -5.689 -28.498  21.992  1.00  0.00           C  
ATOM    391  O   PHE A  39      -5.891 -29.162  20.989  1.00  0.00           O  
ATOM    392  CB  PHE A  39      -4.864 -29.792  23.995  1.00  0.00           C  
ATOM    393  CG  PHE A  39      -4.990 -30.175  25.382  1.00  0.00           C  
ATOM    394  CD1 PHE A  39      -4.927 -31.469  25.662  1.00  0.00           C  
ATOM    395  CD2 PHE A  39      -5.159 -29.273  26.404  1.00  0.00           C  
ATOM    396  CE1 PHE A  39      -5.015 -31.924  26.863  1.00  0.00           C  
ATOM    397  CE2 PHE A  39      -5.260 -29.724  27.689  1.00  0.00           C  
ATOM    398  CZ  PHE A  39      -5.187 -31.072  27.926  1.00  0.00           C  
ATOM    399  H   PHE A  39      -6.736 -30.833  22.917  1.00  0.00           H  
ATOM    400  HA  PHE A  39      -6.239 -28.257  24.079  1.00  0.00           H  
ATOM    401  HB2 PHE A  39      -5.122 -30.734  23.532  1.00  0.00           H  
ATOM    402  HB3 PHE A  39      -3.841 -29.785  23.716  1.00  0.00           H  
ATOM    403  HD1 PHE A  39      -4.783 -32.193  24.877  1.00  0.00           H  
ATOM    404  HD2 PHE A  39      -5.221 -28.211  26.215  1.00  0.00           H  
ATOM    405  HE1 PHE A  39      -4.923 -32.999  26.869  1.00  0.00           H  
ATOM    406  HE2 PHE A  39      -5.393 -29.021  28.496  1.00  0.00           H  
ATOM    407  HZ  PHE A  39      -5.257 -31.464  28.928  1.00  0.00           H  
ATOM    408  N   SER A  40      -5.253 -27.252  21.969  1.00  0.00           N  
ATOM    409  CA  SER A  40      -4.903 -26.516  20.760  1.00  0.00           C  
ATOM    410  C   SER A  40      -3.442 -26.481  20.502  1.00  0.00           C  
ATOM    411  O   SER A  40      -2.983 -27.187  19.626  1.00  0.00           O  
ATOM    412  CB  SER A  40      -5.422 -25.139  20.889  1.00  0.00           C  
ATOM    413  OG  SER A  40      -6.831 -25.120  20.947  1.00  0.00           O  
ATOM    414  H   SER A  40      -5.169 -26.794  22.830  1.00  0.00           H  
ATOM    415  HA  SER A  40      -5.203 -26.880  19.794  1.00  0.00           H  
ATOM    416  HB2 SER A  40      -5.017 -24.786  21.827  1.00  0.00           H  
ATOM    417  HB3 SER A  40      -5.012 -24.591  20.058  1.00  0.00           H  
ATOM    418  HG  SER A  40      -7.141 -26.018  20.783  1.00  0.00           H  
ATOM    419  N   ALA A  41      -2.761 -25.502  21.170  1.00  0.00           N  
ATOM    420  CA  ALA A  41      -1.316 -25.247  21.218  1.00  0.00           C  
ATOM    421  C   ALA A  41      -1.141 -24.133  20.300  1.00  0.00           C  
ATOM    422  O   ALA A  41      -0.306 -23.256  20.465  1.00  0.00           O  
ATOM    423  CB  ALA A  41      -0.587 -26.405  20.782  1.00  0.00           C  
ATOM    424  H   ALA A  41      -3.272 -24.749  21.487  1.00  0.00           H  
ATOM    425  HA  ALA A  41      -1.041 -24.958  22.228  1.00  0.00           H  
ATOM    426  HB1 ALA A  41      -1.166 -26.575  19.881  1.00  0.00           H  
ATOM    427  HB2 ALA A  41      -0.822 -27.133  21.543  1.00  0.00           H  
ATOM    428  HB3 ALA A  41       0.458 -26.225  20.598  1.00  0.00           H  
ATOM    429  N   GLU A  42      -2.022 -24.196  19.333  1.00  0.00           N  
ATOM    430  CA  GLU A  42      -2.328 -23.168  18.434  1.00  0.00           C  
ATOM    431  C   GLU A  42      -2.912 -22.076  19.172  1.00  0.00           C  
ATOM    432  O   GLU A  42      -2.598 -20.891  19.061  1.00  0.00           O  
ATOM    433  CB  GLU A  42      -3.417 -23.698  17.656  1.00  0.00           C  
ATOM    434  CG  GLU A  42      -3.049 -24.578  16.534  1.00  0.00           C  
ATOM    435  CD  GLU A  42      -2.423 -23.827  15.366  1.00  0.00           C  
ATOM    436  OE1 GLU A  42      -2.985 -23.886  14.255  1.00  0.00           O  
ATOM    437  OE2 GLU A  42      -1.393 -23.154  15.567  1.00  0.00           O1-
ATOM    438  H   GLU A  42      -2.519 -25.043  19.214  1.00  0.00           H  
ATOM    439  HA  GLU A  42      -1.555 -22.918  17.766  1.00  0.00           H  
ATOM    440  HB2 GLU A  42      -3.879 -24.246  18.449  1.00  0.00           H  
ATOM    441  HB3 GLU A  42      -4.120 -22.924  17.503  1.00  0.00           H  
ATOM    442  HG2 GLU A  42      -2.336 -25.244  17.003  1.00  0.00           H  
ATOM    443  HG3 GLU A  42      -3.917 -25.135  16.213  1.00  0.00           H  
ATOM    444  N   GLY A  43      -3.768 -22.527  19.957  1.00  0.00           N  
ATOM    445  CA  GLY A  43      -4.550 -21.728  20.689  1.00  0.00           C  
ATOM    446  C   GLY A  43      -4.007 -21.580  22.044  1.00  0.00           C  
ATOM    447  O   GLY A  43      -3.423 -22.533  22.588  1.00  0.00           O  
ATOM    448  H   GLY A  43      -3.718 -23.502  19.957  1.00  0.00           H  
ATOM    449  HA2 GLY A  43      -4.528 -20.834  20.097  1.00  0.00           H  
ATOM    450  HA3 GLY A  43      -5.560 -22.099  20.718  1.00  0.00           H  
ATOM    451  N   GLU A  44      -4.172 -20.397  22.552  1.00  0.00           N  
ATOM    452  CA  GLU A  44      -3.834 -20.005  23.876  1.00  0.00           C  
ATOM    453  C   GLU A  44      -4.451 -20.990  24.813  1.00  0.00           C  
ATOM    454  O   GLU A  44      -3.779 -21.561  25.670  1.00  0.00           O  
ATOM    455  CB  GLU A  44      -4.443 -18.666  24.093  1.00  0.00           C  
ATOM    456  CG  GLU A  44      -3.881 -17.836  25.196  1.00  0.00           C  
ATOM    457  CD  GLU A  44      -4.668 -16.559  25.306  1.00  0.00           C  
ATOM    458  OE1 GLU A  44      -5.247 -16.308  26.376  1.00  0.00           O  
ATOM    459  OE2 GLU A  44      -4.827 -15.861  24.265  1.00  0.00           O1-
ATOM    460  H   GLU A  44      -4.523 -19.703  21.974  1.00  0.00           H  
ATOM    461  HA  GLU A  44      -2.775 -19.942  23.985  1.00  0.00           H  
ATOM    462  HB2 GLU A  44      -4.433 -18.085  23.184  1.00  0.00           H  
ATOM    463  HB3 GLU A  44      -5.466 -18.883  24.367  1.00  0.00           H  
ATOM    464  HG2 GLU A  44      -3.982 -18.417  26.099  1.00  0.00           H  
ATOM    465  HG3 GLU A  44      -2.844 -17.610  24.999  1.00  0.00           H  
ATOM    466  N   ALA A  45      -5.739 -21.207  24.600  1.00  0.00           N  
ATOM    467  CA  ALA A  45      -6.466 -22.177  25.295  1.00  0.00           C  
ATOM    468  C   ALA A  45      -7.743 -22.488  24.577  1.00  0.00           C  
ATOM    469  O   ALA A  45      -8.033 -21.919  23.511  1.00  0.00           O  
ATOM    470  CB  ALA A  45      -6.701 -21.778  26.716  1.00  0.00           C  
ATOM    471  H   ALA A  45      -6.233 -20.683  23.937  1.00  0.00           H  
ATOM    472  HA  ALA A  45      -5.867 -23.076  25.294  1.00  0.00           H  
ATOM    473  HB1 ALA A  45      -7.246 -22.580  27.200  1.00  0.00           H  
ATOM    474  HB2 ALA A  45      -7.231 -20.840  26.755  1.00  0.00           H  
ATOM    475  HB3 ALA A  45      -5.715 -21.696  27.159  1.00  0.00           H  
ATOM    476  N   ARG A  46      -8.473 -23.363  25.167  1.00  0.00           N  
ATOM    477  CA  ARG A  46     -11.360 -28.594  26.888  1.00  0.00           C  
ATOM    478  C   ARG A  46     -10.428 -24.290  25.933  1.00  0.00           C  
ATOM    479  O   ARG A  46      -9.750 -24.533  26.938  1.00  0.00           O  
ATOM    480  CB  ARG A  46      -9.226 -25.233  23.909  1.00  0.00           C  
ATOM    481  CG  ARG A  46     -10.307 -26.202  23.449  1.00  0.00           C  
ATOM    482  CD  ARG A  46     -11.256 -25.591  22.439  1.00  0.00           C  
ATOM    483  NE  ARG A  46     -12.302 -26.550  21.975  1.00  0.00           N  
ATOM    484  CZ  ARG A  46     -13.259 -27.154  22.746  1.00  0.00           C  
ATOM    485  NH1 ARG A  46     -13.235 -27.072  24.081  1.00  0.00           N1+
ATOM    486  NH2 ARG A  46     -14.215 -27.882  22.156  1.00  0.00           N  
ATOM    487  H   ARG A  46      -8.238 -23.679  26.067  1.00  0.00           H  
ATOM    488  HA  ARG A  46     -10.210 -23.273  24.017  1.00  0.00           H  
ATOM    489  HB2 ARG A  46      -8.681 -24.929  23.028  1.00  0.00           H  
ATOM    490  HB3 ARG A  46      -8.543 -25.769  24.551  1.00  0.00           H  
ATOM    491  HG2 ARG A  46      -9.831 -27.059  22.996  1.00  0.00           H  
ATOM    492  HG3 ARG A  46     -10.861 -26.524  24.316  1.00  0.00           H  
ATOM    493  HD2 ARG A  46     -11.711 -24.701  22.839  1.00  0.00           H  
ATOM    494  HD3 ARG A  46     -10.669 -25.303  21.579  1.00  0.00           H  
ATOM    495  HE  ARG A  46     -12.268 -26.683  21.002  1.00  0.00           H  
ATOM    496 HH11 ARG A  46     -12.533 -26.572  24.597  1.00  0.00           H  
ATOM    497 HH12 ARG A  46     -13.870 -27.520  24.723  1.00  0.00           H  
ATOM    498 HH21 ARG A  46     -14.250 -27.998  21.162  1.00  0.00           H  
ATOM    499 HH22 ARG A  46     -14.930 -28.325  22.702  1.00  0.00           H  
ATOM    500  N   PRO A  47     -11.798 -24.210  25.990  1.00  0.00           N  
ATOM    501  CA  PRO A  47     -12.504 -24.679  27.163  1.00  0.00           C  
ATOM    502  C   PRO A  47     -12.101 -26.113  27.429  1.00  0.00           C  
ATOM    503  O   PRO A  47     -12.040 -26.932  26.517  1.00  0.00           O  
ATOM    504  CB  PRO A  47     -14.003 -24.520  26.820  1.00  0.00           C  
ATOM    505  CG  PRO A  47     -14.013 -23.458  25.769  1.00  0.00           C  
ATOM    506  CD  PRO A  47     -12.714 -23.605  25.005  1.00  0.00           C  
ATOM    507  HA  PRO A  47     -12.233 -24.081  28.021  1.00  0.00           H  
ATOM    508  HB2 PRO A  47     -14.378 -25.455  26.429  1.00  0.00           H  
ATOM    509  HB3 PRO A  47     -14.627 -24.189  27.671  1.00  0.00           H  
ATOM    510  HG2 PRO A  47     -14.862 -23.598  25.116  1.00  0.00           H  
ATOM    511  HG3 PRO A  47     -14.046 -22.483  26.231  1.00  0.00           H  
ATOM    512  HD2 PRO A  47     -12.895 -24.278  24.183  1.00  0.00           H  
ATOM    513  HD3 PRO A  47     -12.357 -22.648  24.656  1.00  0.00           H  
ATOM    514  N   LEU A  48     -11.730 -26.354  28.626  1.00  0.00           N  
ATOM    515  CA  LEU A  48     -11.200 -27.587  29.062  1.00  0.00           C  
ATOM    516  C   LEU A  48     -11.650 -27.761  30.501  1.00  0.00           C  
ATOM    517  O   LEU A  48     -12.173 -26.831  31.075  1.00  0.00           O  
ATOM    518  CB  LEU A  48      -9.666 -27.443  28.960  1.00  0.00           C  
ATOM    519  CG  LEU A  48      -8.840 -28.288  29.823  1.00  0.00           C  
ATOM    520  CD1 LEU A  48      -8.484 -29.522  29.197  1.00  0.00           C  
ATOM    521  CD2 LEU A  48      -7.647 -27.623  30.294  1.00  0.00           C  
ATOM    522  H   LEU A  48     -11.770 -25.667  29.323  1.00  0.00           H  
ATOM    523  HA  LEU A  48     -11.531 -28.400  28.433  1.00  0.00           H  
ATOM    524  HB2 LEU A  48      -9.408 -27.764  27.963  1.00  0.00           H  
ATOM    525  HB3 LEU A  48      -9.335 -26.427  29.063  1.00  0.00           H  
ATOM    526  HG  LEU A  48      -9.480 -28.388  30.682  1.00  0.00           H  
ATOM    527 HD11 LEU A  48      -9.354 -30.133  29.009  1.00  0.00           H  
ATOM    528 HD12 LEU A  48      -7.753 -29.997  29.845  1.00  0.00           H  
ATOM    529 HD13 LEU A  48      -8.008 -29.204  28.284  1.00  0.00           H  
ATOM    530 HD21 LEU A  48      -7.865 -27.126  31.227  1.00  0.00           H  
ATOM    531 HD22 LEU A  48      -7.401 -26.906  29.527  1.00  0.00           H  
ATOM    532 HD23 LEU A  48      -6.862 -28.352  30.415  1.00  0.00           H  
ATOM    533  N   LYS A  49     -11.503 -28.927  31.071  1.00  0.00           N  
ATOM    534  CA  LYS A  49     -11.789 -29.082  32.423  1.00  0.00           C  
ATOM    535  C   LYS A  49     -10.463 -29.078  33.106  1.00  0.00           C  
ATOM    536  O   LYS A  49      -9.475 -28.904  32.494  1.00  0.00           O  
ATOM    537  CB  LYS A  49     -12.486 -30.384  32.727  1.00  0.00           C  
ATOM    538  CG  LYS A  49     -13.861 -30.146  33.399  1.00  0.00           C  
ATOM    539  CD  LYS A  49     -13.734 -29.370  34.728  1.00  0.00           C  
ATOM    540  CE  LYS A  49     -15.094 -29.044  35.359  1.00  0.00           C  
ATOM    541  NZ  LYS A  49     -15.861 -30.251  35.700  1.00  0.00           N1+
ATOM    542  H   LYS A  49     -11.064 -29.654  30.594  1.00  0.00           H  
ATOM    543  HA  LYS A  49     -12.481 -28.290  32.671  1.00  0.00           H  
ATOM    544  HB2 LYS A  49     -12.499 -31.021  31.863  1.00  0.00           H  
ATOM    545  HB3 LYS A  49     -11.886 -30.912  33.439  1.00  0.00           H  
ATOM    546  HG2 LYS A  49     -14.500 -29.589  32.731  1.00  0.00           H  
ATOM    547  HG3 LYS A  49     -14.309 -31.106  33.611  1.00  0.00           H  
ATOM    548  HD2 LYS A  49     -13.174 -29.974  35.427  1.00  0.00           H  
ATOM    549  HD3 LYS A  49     -13.199 -28.449  34.555  1.00  0.00           H  
ATOM    550  HE2 LYS A  49     -14.933 -28.471  36.259  1.00  0.00           H  
ATOM    551  HE3 LYS A  49     -15.663 -28.449  34.657  1.00  0.00           H  
ATOM    552  HZ1 LYS A  49     -16.786 -30.011  36.122  1.00  0.00           H  
ATOM    553  HZ2 LYS A  49     -15.401 -30.976  36.276  1.00  0.00           H  
ATOM    554  HZ3 LYS A  49     -16.155 -30.701  34.798  1.00  0.00           H  
ATOM    555  N   ILE A  50     -10.429 -29.260  34.310  1.00  0.00           N  
ATOM    556  CA  ILE A  50      -9.169 -29.438  34.962  1.00  0.00           C  
ATOM    557  C   ILE A  50      -8.931 -30.830  35.435  1.00  0.00           C  
ATOM    558  O   ILE A  50      -7.809 -31.349  35.395  1.00  0.00           O  
ATOM    559  CB  ILE A  50      -8.873 -28.361  35.958  1.00  0.00           C  
ATOM    560  CG1 ILE A  50      -8.115 -27.296  35.170  1.00  0.00           C  
ATOM    561  CG2 ILE A  50      -8.076 -28.930  37.085  1.00  0.00           C  
ATOM    562  CD1 ILE A  50      -7.788 -26.078  35.914  1.00  0.00           C  
ATOM    563  H   ILE A  50     -11.289 -29.192  34.745  1.00  0.00           H  
ATOM    564  HA  ILE A  50      -8.412 -29.364  34.202  1.00  0.00           H  
ATOM    565  HB  ILE A  50      -9.791 -27.922  36.319  1.00  0.00           H  
ATOM    566 HG12 ILE A  50      -7.184 -27.711  34.814  1.00  0.00           H  
ATOM    567 HG13 ILE A  50      -8.729 -27.027  34.322  1.00  0.00           H  
ATOM    568 HG21 ILE A  50      -7.198 -29.282  36.563  1.00  0.00           H  
ATOM    569 HG22 ILE A  50      -8.640 -29.794  37.427  1.00  0.00           H  
ATOM    570 HG23 ILE A  50      -7.845 -28.213  37.856  1.00  0.00           H  
ATOM    571 HD11 ILE A  50      -8.746 -25.619  36.098  1.00  0.00           H  
ATOM    572 HD12 ILE A  50      -7.101 -25.487  35.316  1.00  0.00           H  
ATOM    573 HD13 ILE A  50      -7.327 -26.384  36.838  1.00  0.00           H  
ATOM    574  N   GLY A  51      -9.980 -31.461  35.778  1.00  0.00           N  
ATOM    575  CA  GLY A  51      -9.909 -32.830  36.211  1.00  0.00           C  
ATOM    576  C   GLY A  51      -9.497 -33.753  35.093  1.00  0.00           C  
ATOM    577  O   GLY A  51      -9.051 -34.823  35.354  1.00  0.00           O  
ATOM    578  H   GLY A  51     -10.811 -30.954  35.717  1.00  0.00           H  
ATOM    579  HA2 GLY A  51      -9.138 -32.946  36.968  1.00  0.00           H  
ATOM    580  HA3 GLY A  51     -10.863 -33.095  36.619  1.00  0.00           H  
ATOM    581  N   ILE A  52      -9.596 -33.279  33.824  1.00  0.00           N  
ATOM    582  CA  ILE A  52      -9.046 -33.931  32.689  1.00  0.00           C  
ATOM    583  C   ILE A  52      -7.605 -34.297  32.919  1.00  0.00           C  
ATOM    584  O   ILE A  52      -7.164 -35.263  32.415  1.00  0.00           O  
ATOM    585  CB  ILE A  52      -9.006 -32.980  31.520  1.00  0.00           C  
ATOM    586  CG1 ILE A  52      -8.128 -33.567  30.526  1.00  0.00           C  
ATOM    587  CG2 ILE A  52      -8.460 -31.628  31.930  1.00  0.00           C  
ATOM    588  CD1 ILE A  52      -7.764 -32.658  29.522  1.00  0.00           C  
ATOM    589  H   ILE A  52     -10.051 -32.465  33.546  1.00  0.00           H  
ATOM    590  HA  ILE A  52      -9.578 -34.808  32.365  1.00  0.00           H  
ATOM    591  HB  ILE A  52      -9.962 -32.858  31.033  1.00  0.00           H  
ATOM    592 HG12 ILE A  52      -7.255 -33.848  31.106  1.00  0.00           H  
ATOM    593 HG13 ILE A  52      -8.482 -34.527  30.194  1.00  0.00           H  
ATOM    594 HG21 ILE A  52      -7.821 -31.747  32.797  1.00  0.00           H  
ATOM    595 HG22 ILE A  52      -9.228 -30.882  32.071  1.00  0.00           H  
ATOM    596 HG23 ILE A  52      -7.807 -31.335  31.115  1.00  0.00           H  
ATOM    597 HD11 ILE A  52      -6.694 -32.610  29.675  1.00  0.00           H  
ATOM    598 HD12 ILE A  52      -8.272 -31.745  29.777  1.00  0.00           H  
ATOM    599 HD13 ILE A  52      -8.056 -32.989  28.542  1.00  0.00           H  
ATOM    600  N   PHE A  53      -6.878 -33.475  33.633  1.00  0.00           N  
ATOM    601  CA  PHE A  53      -5.514 -33.646  33.814  1.00  0.00           C  
ATOM    602  C   PHE A  53      -5.210 -35.075  34.181  1.00  0.00           C  
ATOM    603  O   PHE A  53      -4.424 -35.660  33.672  1.00  0.00           O  
ATOM    604  CB  PHE A  53      -5.121 -32.777  34.902  1.00  0.00           C  
ATOM    605  CG  PHE A  53      -3.845 -33.182  35.416  1.00  0.00           C  
ATOM    606  CD1 PHE A  53      -2.849 -32.946  34.676  1.00  0.00           C  
ATOM    607  CD2 PHE A  53      -3.664 -33.806  36.647  1.00  0.00           C  
ATOM    608  CE1 PHE A  53      -1.664 -33.269  35.007  1.00  0.00           C  
ATOM    609  CE2 PHE A  53      -2.383 -34.176  37.014  1.00  0.00           C  
ATOM    610  CZ  PHE A  53      -1.381 -33.889  36.154  1.00  0.00           C  
ATOM    611  H   PHE A  53      -7.274 -32.707  34.093  1.00  0.00           H  
ATOM    612  HA  PHE A  53      -5.001 -33.294  32.906  1.00  0.00           H  
ATOM    613  HB2 PHE A  53      -5.057 -31.849  34.351  1.00  0.00           H  
ATOM    614  HB3 PHE A  53      -5.882 -32.697  35.653  1.00  0.00           H  
ATOM    615  HD1 PHE A  53      -3.092 -32.540  33.708  1.00  0.00           H  
ATOM    616  HD2 PHE A  53      -4.533 -33.999  37.258  1.00  0.00           H  
ATOM    617  HE1 PHE A  53      -0.935 -32.948  34.303  1.00  0.00           H  
ATOM    618  HE2 PHE A  53      -2.129 -34.702  37.918  1.00  0.00           H  
ATOM    619  HZ  PHE A  53      -0.324 -34.100  36.300  1.00  0.00           H  
ATOM    620  N   GLN A  54      -5.954 -35.553  35.003  1.00  0.00           N  
ATOM    621  CA  GLN A  54      -5.959 -36.915  35.475  1.00  0.00           C  
ATOM    622  C   GLN A  54      -6.093 -38.009  34.338  1.00  0.00           C  
ATOM    623  O   GLN A  54      -5.878 -39.194  34.516  1.00  0.00           O  
ATOM    624  CB  GLN A  54      -7.112 -36.842  36.367  1.00  0.00           C  
ATOM    625  CG  GLN A  54      -7.998 -38.026  36.460  1.00  0.00           C  
ATOM    626  CD  GLN A  54      -8.891 -38.220  35.355  1.00  0.00           C  
ATOM    627  NE2 GLN A  54      -8.741 -37.376  34.354  1.00  0.00           N  
ATOM    628  OE1 GLN A  54      -9.873 -38.934  35.472  1.00  0.00           O  
ATOM    629  H   GLN A  54      -6.594 -34.900  35.362  1.00  0.00           H  
ATOM    630  HA  GLN A  54      -5.094 -37.157  36.038  1.00  0.00           H  
ATOM    631  HB2 GLN A  54      -6.893 -36.202  37.181  1.00  0.00           H  
ATOM    632  HB3 GLN A  54      -7.575 -36.136  35.714  1.00  0.00           H  
ATOM    633  HG2 GLN A  54      -7.335 -38.629  35.837  1.00  0.00           H  
ATOM    634  HG3 GLN A  54      -8.338 -38.414  37.405  1.00  0.00           H  
ATOM    635 HE21 GLN A  54      -8.463 -37.877  33.582  1.00  0.00           H  
ATOM    636 HE22 GLN A  54      -8.298 -36.480  34.362  1.00  0.00           H  
ATOM    637  N   ASP A  55      -6.487 -37.542  33.291  1.00  0.00           N  
ATOM    638  CA  ASP A  55      -6.932 -38.337  32.124  1.00  0.00           C  
ATOM    639  C   ASP A  55      -5.923 -38.314  31.202  1.00  0.00           C  
ATOM    640  O   ASP A  55      -5.640 -39.260  30.510  1.00  0.00           O  
ATOM    641  CB  ASP A  55      -8.164 -37.743  31.488  1.00  0.00           C  
ATOM    642  CG  ASP A  55      -8.808 -38.500  30.343  1.00  0.00           C  
ATOM    643  OD1 ASP A  55      -8.689 -39.720  30.275  1.00  0.00           O  
ATOM    644  OD2 ASP A  55      -9.399 -37.832  29.469  1.00  0.00           O1-
ATOM    645  H   ASP A  55      -6.545 -36.566  33.418  1.00  0.00           H  
ATOM    646  HA  ASP A  55      -7.106 -39.266  32.592  1.00  0.00           H  
ATOM    647  HB2 ASP A  55      -8.634 -36.885  31.946  1.00  0.00           H  
ATOM    648  HB3 ASP A  55      -7.571 -37.029  30.942  1.00  0.00           H  
ATOM    649  N   LEU A  56      -5.412 -37.162  31.139  1.00  0.00           N  
ATOM    650  CA  LEU A  56      -4.286 -36.897  30.499  1.00  0.00           C  
ATOM    651  C   LEU A  56      -3.370 -37.786  31.019  1.00  0.00           C  
ATOM    652  O   LEU A  56      -2.979 -38.611  30.398  1.00  0.00           O  
ATOM    653  CB  LEU A  56      -4.029 -35.607  30.982  1.00  0.00           C  
ATOM    654  CG  LEU A  56      -3.621 -34.476  30.278  1.00  0.00           C  
ATOM    655  CD1 LEU A  56      -4.287 -34.381  29.073  1.00  0.00           C  
ATOM    656  CD2 LEU A  56      -4.216 -33.473  30.953  1.00  0.00           C  
ATOM    657  H   LEU A  56      -5.870 -36.391  31.567  1.00  0.00           H  
ATOM    658  HA  LEU A  56      -4.293 -36.850  29.422  1.00  0.00           H  
ATOM    659  HB2 LEU A  56      -4.367 -35.411  31.980  1.00  0.00           H  
ATOM    660  HB3 LEU A  56      -4.885 -35.609  30.363  1.00  0.00           H  
ATOM    661  HG  LEU A  56      -2.576 -34.291  30.324  1.00  0.00           H  
ATOM    662 HD11 LEU A  56      -4.207 -35.288  28.502  1.00  0.00           H  
ATOM    663 HD12 LEU A  56      -3.910 -33.511  28.562  1.00  0.00           H  
ATOM    664 HD13 LEU A  56      -5.303 -34.217  29.430  1.00  0.00           H  
ATOM    665 HD21 LEU A  56      -3.635 -33.210  31.830  1.00  0.00           H  
ATOM    666 HD22 LEU A  56      -5.174 -33.976  31.131  1.00  0.00           H  
ATOM    667 HD23 LEU A  56      -4.403 -32.661  30.272  1.00  0.00           H  
ATOM    668  N   VAL A  57      -3.147 -37.659  32.218  1.00  0.00           N  
ATOM    669  CA  VAL A  57      -2.082 -38.335  32.889  1.00  0.00           C  
ATOM    670  C   VAL A  57      -2.122 -39.825  32.840  1.00  0.00           C  
ATOM    671  O   VAL A  57      -1.102 -40.472  33.194  1.00  0.00           O  
ATOM    672  CB  VAL A  57      -2.008 -37.922  34.245  1.00  0.00           C  
ATOM    673  CG1 VAL A  57      -1.915 -36.519  34.227  1.00  0.00           C  
ATOM    674  CG2 VAL A  57      -3.179 -38.368  35.003  1.00  0.00           C  
ATOM    675  H   VAL A  57      -3.758 -37.002  32.628  1.00  0.00           H  
ATOM    676  HA  VAL A  57      -1.240 -37.883  32.368  1.00  0.00           H  
ATOM    677  HB  VAL A  57      -1.154 -38.417  34.662  1.00  0.00           H  
ATOM    678 HG11 VAL A  57      -2.196 -36.289  33.191  1.00  0.00           H  
ATOM    679 HG12 VAL A  57      -0.919 -36.188  34.500  1.00  0.00           H  
ATOM    680 HG13 VAL A  57      -2.789 -36.203  34.806  1.00  0.00           H  
ATOM    681 HG21 VAL A  57      -4.129 -38.058  34.535  1.00  0.00           H  
ATOM    682 HG22 VAL A  57      -3.128 -37.967  36.004  1.00  0.00           H  
ATOM    683 HG23 VAL A  57      -3.130 -39.447  34.951  1.00  0.00           H  
ATOM    684  N   ASP A  58      -3.298 -40.354  32.556  1.00  0.00           N  
ATOM    685  CA  ASP A  58      -3.428 -41.765  32.261  1.00  0.00           C  
ATOM    686  C   ASP A  58      -2.516 -42.079  31.078  1.00  0.00           C  
ATOM    687  O   ASP A  58      -1.646 -42.943  31.089  1.00  0.00           O  
ATOM    688  CB  ASP A  58      -4.778 -41.987  31.726  1.00  0.00           C  
ATOM    689  CG  ASP A  58      -5.237 -43.435  31.758  1.00  0.00           C  
ATOM    690  OD1 ASP A  58      -5.310 -44.059  30.671  1.00  0.00           O  
ATOM    691  OD2 ASP A  58      -5.502 -43.952  32.864  1.00  0.00           O1-
ATOM    692  H   ASP A  58      -4.132 -39.806  32.595  1.00  0.00           H  
ATOM    693  HA  ASP A  58      -3.311 -42.285  33.190  1.00  0.00           H  
ATOM    694  HB2 ASP A  58      -5.449 -41.190  31.970  1.00  0.00           H  
ATOM    695  HB3 ASP A  58      -4.555 -41.780  30.694  1.00  0.00           H  
ATOM    696  N   ARG A  59      -2.673 -41.173  30.157  1.00  0.00           N  
ATOM    697  CA  ARG A  59      -2.247 -41.159  28.848  1.00  0.00           C  
ATOM    698  C   ARG A  59      -0.970 -40.398  28.622  1.00  0.00           C  
ATOM    699  O   ARG A  59       0.041 -40.960  28.259  1.00  0.00           O  
ATOM    700  CB  ARG A  59      -3.365 -40.477  28.118  1.00  0.00           C  
ATOM    701  CG  ARG A  59      -4.615 -41.315  27.875  1.00  0.00           C  
ATOM    702  CD  ARG A  59      -5.844 -40.417  27.786  1.00  0.00           C  
ATOM    703  NE  ARG A  59      -6.701 -40.727  26.628  1.00  0.00           N  
ATOM    704  CZ  ARG A  59      -8.067 -40.658  26.599  1.00  0.00           C  
ATOM    705  NH1 ARG A  59      -8.779 -40.361  27.677  1.00  0.00           N1+
ATOM    706  NH2 ARG A  59      -8.712 -40.910  25.471  1.00  0.00           N  
ATOM    707  H   ARG A  59      -3.131 -40.350  30.418  1.00  0.00           H  
ATOM    708  HA  ARG A  59      -2.241 -42.134  28.456  1.00  0.00           H  
ATOM    709  HB2 ARG A  59      -3.634 -39.806  28.919  1.00  0.00           H  
ATOM    710  HB3 ARG A  59      -3.034 -39.957  27.232  1.00  0.00           H  
ATOM    711  HG2 ARG A  59      -4.502 -41.846  26.939  1.00  0.00           H  
ATOM    712  HG3 ARG A  59      -4.746 -42.023  28.678  1.00  0.00           H  
ATOM    713  HD2 ARG A  59      -6.416 -40.556  28.694  1.00  0.00           H  
ATOM    714  HD3 ARG A  59      -5.483 -39.398  27.747  1.00  0.00           H  
ATOM    715  HE  ARG A  59      -6.201 -40.984  25.828  1.00  0.00           H  
ATOM    716 HH11 ARG A  59      -8.451 -40.159  28.616  1.00  0.00           H  
ATOM    717 HH12 ARG A  59      -9.781 -40.305  27.616  1.00  0.00           H  
ATOM    718 HH21 ARG A  59      -8.315 -41.152  24.590  1.00  0.00           H  
ATOM    719 HH22 ARG A  59      -9.730 -40.864  25.483  1.00  0.00           H  
ATOM    720  N   VAL A  60      -1.032 -39.117  28.913  1.00  0.00           N  
ATOM    721  CA  VAL A  60      -0.070 -38.170  28.525  1.00  0.00           C  
ATOM    722  C   VAL A  60       1.307 -38.326  29.011  1.00  0.00           C  
ATOM    723  O   VAL A  60       2.244 -38.193  28.283  1.00  0.00           O  
ATOM    724  CB  VAL A  60      -0.521 -36.839  29.057  1.00  0.00           C  
ATOM    725  CG1 VAL A  60      -1.721 -36.518  28.550  1.00  0.00           C  
ATOM    726  CG2 VAL A  60      -0.675 -36.802  30.483  1.00  0.00           C  
ATOM    727  H   VAL A  60      -1.787 -38.678  29.416  1.00  0.00           H  
ATOM    728  HA  VAL A  60      -0.166 -38.071  27.459  1.00  0.00           H  
ATOM    729  HB  VAL A  60       0.225 -36.105  28.886  1.00  0.00           H  
ATOM    730 HG11 VAL A  60      -1.483 -36.064  27.599  1.00  0.00           H  
ATOM    731 HG12 VAL A  60      -2.077 -35.946  29.418  1.00  0.00           H  
ATOM    732 HG13 VAL A  60      -2.258 -37.468  28.461  1.00  0.00           H  
ATOM    733 HG21 VAL A  60      -1.584 -36.294  30.766  1.00  0.00           H  
ATOM    734 HG22 VAL A  60       0.197 -36.373  30.956  1.00  0.00           H  
ATOM    735 HG23 VAL A  60      -0.765 -37.849  30.713  1.00  0.00           H  
ATOM    736  N   ALA A  61       1.359 -38.542  30.248  1.00  0.00           N  
ATOM    737  CA  ALA A  61       2.406 -38.150  31.016  1.00  0.00           C  
ATOM    738  C   ALA A  61       3.787 -38.359  30.568  1.00  0.00           C  
ATOM    739  O   ALA A  61       4.362 -37.585  29.799  1.00  0.00           O  
ATOM    740  CB  ALA A  61       2.145 -38.474  32.387  1.00  0.00           C  
ATOM    741  H   ALA A  61       0.524 -38.907  30.636  1.00  0.00           H  
ATOM    742  HA  ALA A  61       2.305 -37.079  31.015  1.00  0.00           H  
ATOM    743  HB1 ALA A  61       2.815 -37.903  33.008  1.00  0.00           H  
ATOM    744  HB2 ALA A  61       2.220 -39.540  32.533  1.00  0.00           H  
ATOM    745  HB3 ALA A  61       1.134 -38.111  32.538  1.00  0.00           H  
ATOM    746  N   GLY A  62       4.264 -39.351  30.938  1.00  0.00           N  
ATOM    747  CA  GLY A  62       5.653 -39.537  30.815  1.00  0.00           C  
ATOM    748  C   GLY A  62       6.065 -40.187  29.569  1.00  0.00           C  
ATOM    749  O   GLY A  62       6.938 -41.037  29.538  1.00  0.00           O  
ATOM    750  H   GLY A  62       3.554 -39.937  31.245  1.00  0.00           H  
ATOM    751  HA2 GLY A  62       6.012 -38.516  30.791  1.00  0.00           H  
ATOM    752  HA3 GLY A  62       6.010 -39.980  31.707  1.00  0.00           H  
ATOM    753  N   GLU A  63       5.383 -39.791  28.579  1.00  0.00           N  
ATOM    754  CA  GLU A  63       5.658 -40.097  27.236  1.00  0.00           C  
ATOM    755  C   GLU A  63       6.977 -39.464  26.859  1.00  0.00           C  
ATOM    756  O   GLU A  63       7.953 -40.140  26.561  1.00  0.00           O  
ATOM    757  CB  GLU A  63       4.580 -39.534  26.347  1.00  0.00           C  
ATOM    758  CG  GLU A  63       3.264 -40.281  26.400  1.00  0.00           C  
ATOM    759  CD  GLU A  63       2.423 -40.091  25.158  1.00  0.00           C  
ATOM    760  OE1 GLU A  63       1.661 -39.101  25.043  1.00  0.00           O  
ATOM    761  OE2 GLU A  63       2.503 -40.951  24.263  1.00  0.00           O1-
ATOM    762  H   GLU A  63       4.612 -39.251  28.854  1.00  0.00           H  
ATOM    763  HA  GLU A  63       5.646 -41.172  27.180  1.00  0.00           H  
ATOM    764  HB2 GLU A  63       4.398 -38.556  26.775  1.00  0.00           H  
ATOM    765  HB3 GLU A  63       4.958 -39.364  25.356  1.00  0.00           H  
ATOM    766  HG2 GLU A  63       3.456 -41.335  26.536  1.00  0.00           H  
ATOM    767  HG3 GLU A  63       2.722 -39.893  27.256  1.00  0.00           H  
ATOM    768  N   MET A  64       6.991 -38.143  26.864  1.00  0.00           N  
ATOM    769  CA  MET A  64       8.197 -37.449  26.645  1.00  0.00           C  
ATOM    770  C   MET A  64       8.752 -37.064  27.899  1.00  0.00           C  
ATOM    771  O   MET A  64       9.835 -37.465  28.290  1.00  0.00           O  
ATOM    772  CB  MET A  64       8.116 -36.170  25.882  1.00  0.00           C  
ATOM    773  CG  MET A  64       7.415 -36.105  24.583  1.00  0.00           C  
ATOM    774  SD  MET A  64       5.673 -36.490  24.688  1.00  0.00           S  
ATOM    775  CE  MET A  64       5.149 -35.317  25.922  1.00  0.00           C  
ATOM    776  H   MET A  64       6.142 -37.682  26.998  1.00  0.00           H  
ATOM    777  HA  MET A  64       8.885 -38.061  26.155  1.00  0.00           H  
ATOM    778  HB2 MET A  64       7.673 -35.500  26.577  1.00  0.00           H  
ATOM    779  HB3 MET A  64       9.135 -35.831  25.747  1.00  0.00           H  
ATOM    780  HG2 MET A  64       7.535 -35.039  24.458  1.00  0.00           H  
ATOM    781  HG3 MET A  64       7.928 -36.667  23.817  1.00  0.00           H  
ATOM    782  HE1 MET A  64       4.141 -35.535  26.255  1.00  0.00           H  
ATOM    783  HE2 MET A  64       5.076 -34.333  25.465  1.00  0.00           H  
ATOM    784  HE3 MET A  64       5.838 -35.316  26.759  1.00  0.00           H  
ATOM    785  N   ASN A  65       7.983 -36.261  28.539  1.00  0.00           N  
ATOM    786  CA  ASN A  65       8.419 -35.572  29.621  1.00  0.00           C  
ATOM    787  C   ASN A  65       7.317 -34.962  30.486  1.00  0.00           C  
ATOM    788  O   ASN A  65       6.992 -33.805  30.380  1.00  0.00           O  
ATOM    789  CB  ASN A  65       9.441 -34.579  29.165  1.00  0.00           C  
ATOM    790  CG  ASN A  65       9.049 -33.343  28.526  1.00  0.00           C  
ATOM    791  ND2 ASN A  65       9.024 -33.390  27.276  1.00  0.00           N  
ATOM    792  OD1 ASN A  65       8.876 -32.306  29.154  1.00  0.00           O  
ATOM    793  H   ASN A  65       7.082 -36.211  28.221  1.00  0.00           H  
ATOM    794  HA  ASN A  65       8.947 -36.318  30.179  1.00  0.00           H  
ATOM    795  HB2 ASN A  65       9.933 -34.217  30.001  1.00  0.00           H  
ATOM    796  HB3 ASN A  65      10.023 -35.041  28.387  1.00  0.00           H  
ATOM    797 HD21 ASN A  65       8.811 -32.573  26.849  1.00  0.00           H  
ATOM    798 HD22 ASN A  65       9.248 -34.194  26.786  1.00  0.00           H  
ATOM    799  N   LEU A  66       6.685 -35.790  31.247  1.00  0.00           N  
ATOM    800  CA  LEU A  66       5.690 -35.392  32.229  1.00  0.00           C  
ATOM    801  C   LEU A  66       5.667 -36.335  33.415  1.00  0.00           C  
ATOM    802  O   LEU A  66       5.550 -37.543  33.292  1.00  0.00           O  
ATOM    803  CB  LEU A  66       4.374 -35.448  31.594  1.00  0.00           C  
ATOM    804  CG  LEU A  66       3.900 -34.526  30.544  1.00  0.00           C  
ATOM    805  CD1 LEU A  66       2.498 -34.817  30.232  1.00  0.00           C  
ATOM    806  CD2 LEU A  66       4.156 -33.132  30.924  1.00  0.00           C  
ATOM    807  H   LEU A  66       6.812 -36.735  31.077  1.00  0.00           H  
ATOM    808  HA  LEU A  66       5.845 -34.416  32.672  1.00  0.00           H  
ATOM    809  HB2 LEU A  66       4.894 -36.047  30.857  1.00  0.00           H  
ATOM    810  HB3 LEU A  66       3.636 -36.130  31.973  1.00  0.00           H  
ATOM    811  HG  LEU A  66       4.438 -34.724  29.626  1.00  0.00           H  
ATOM    812 HD11 LEU A  66       2.477 -35.761  29.700  1.00  0.00           H  
ATOM    813 HD12 LEU A  66       2.054 -34.018  29.652  1.00  0.00           H  
ATOM    814 HD13 LEU A  66       1.979 -34.972  31.167  1.00  0.00           H  
ATOM    815 HD21 LEU A  66       5.223 -33.314  30.980  1.00  0.00           H  
ATOM    816 HD22 LEU A  66       3.757 -32.912  31.905  1.00  0.00           H  
ATOM    817 HD23 LEU A  66       3.924 -32.405  30.148  1.00  0.00           H  
ATOM    818  N   SER A  67       5.700 -35.732  34.535  1.00  0.00           N  
ATOM    819  CA  SER A  67       5.637 -36.356  35.822  1.00  0.00           C  
ATOM    820  C   SER A  67       4.240 -36.016  36.443  1.00  0.00           C  
ATOM    821  O   SER A  67       4.034 -35.986  37.644  1.00  0.00           O  
ATOM    822  CB  SER A  67       6.804 -35.729  36.591  1.00  0.00           C  
ATOM    823  OG  SER A  67       6.858 -36.091  37.952  1.00  0.00           O  
ATOM    824  H   SER A  67       5.829 -34.760  34.502  1.00  0.00           H  
ATOM    825  HA  SER A  67       5.782 -37.422  35.731  1.00  0.00           H  
ATOM    826  HB2 SER A  67       7.711 -36.066  36.107  1.00  0.00           H  
ATOM    827  HB3 SER A  67       6.707 -34.666  36.440  1.00  0.00           H  
ATOM    828  HG  SER A  67       7.497 -36.798  38.072  1.00  0.00           H  
ATOM    829  N   LYS A  68       3.276 -35.817  35.541  1.00  0.00           N  
ATOM    830  CA  LYS A  68       1.886 -35.347  35.802  1.00  0.00           C  
ATOM    831  C   LYS A  68       1.889 -33.932  36.295  1.00  0.00           C  
ATOM    832  O   LYS A  68       1.285 -33.112  35.726  1.00  0.00           O  
ATOM    833  CB  LYS A  68       0.955 -36.177  36.756  1.00  0.00           C  
ATOM    834  CG  LYS A  68       1.057 -37.673  36.810  1.00  0.00           C  
ATOM    835  CD  LYS A  68       1.316 -38.174  35.477  1.00  0.00           C  
ATOM    836  CE  LYS A  68       1.768 -39.633  35.464  1.00  0.00           C  
ATOM    837  NZ  LYS A  68       0.615 -40.582  35.658  1.00  0.00           N1+
ATOM    838  H   LYS A  68       3.533 -35.995  34.613  1.00  0.00           H  
ATOM    839  HA  LYS A  68       1.372 -35.243  34.867  1.00  0.00           H  
ATOM    840  HB2 LYS A  68       1.262 -35.773  37.676  1.00  0.00           H  
ATOM    841  HB3 LYS A  68      -0.076 -35.900  36.599  1.00  0.00           H  
ATOM    842  HG2 LYS A  68       1.867 -37.955  37.466  1.00  0.00           H  
ATOM    843  HG3 LYS A  68       0.127 -38.083  37.174  1.00  0.00           H  
ATOM    844  HD2 LYS A  68       0.551 -37.970  34.740  1.00  0.00           H  
ATOM    845  HD3 LYS A  68       2.071 -37.434  35.310  1.00  0.00           H  
ATOM    846  HE2 LYS A  68       2.249 -39.851  34.522  1.00  0.00           H  
ATOM    847  HE3 LYS A  68       2.478 -39.781  36.265  1.00  0.00           H  
ATOM    848  HZ1 LYS A  68       0.953 -41.563  35.710  1.00  0.00           H  
ATOM    849  HZ2 LYS A  68      -0.040 -40.536  34.845  1.00  0.00           H  
ATOM    850  HZ3 LYS A  68       0.086 -40.359  36.524  1.00  0.00           H  
ATOM    851  N   THR A  69       2.619 -33.623  37.300  1.00  0.00           N  
ATOM    852  CA  THR A  69       2.518 -32.356  37.895  1.00  0.00           C  
ATOM    853  C   THR A  69       3.069 -31.251  37.022  1.00  0.00           C  
ATOM    854  O   THR A  69       2.597 -30.121  37.048  1.00  0.00           O  
ATOM    855  CB  THR A  69       3.199 -32.362  39.185  1.00  0.00           C  
ATOM    856  CG2 THR A  69       2.676 -33.458  40.045  1.00  0.00           C  
ATOM    857  OG1 THR A  69       4.607 -32.572  38.969  1.00  0.00           O  
ATOM    858  H   THR A  69       3.277 -34.212  37.725  1.00  0.00           H  
ATOM    859  HA  THR A  69       1.469 -32.160  38.069  1.00  0.00           H  
ATOM    860  HB  THR A  69       2.826 -31.419  39.517  1.00  0.00           H  
ATOM    861  HG1 THR A  69       4.996 -33.009  39.734  1.00  0.00           H  
ATOM    862 HG21 THR A  69       3.189 -33.465  40.995  1.00  0.00           H  
ATOM    863 HG22 THR A  69       2.910 -34.347  39.476  1.00  0.00           H  
ATOM    864 HG23 THR A  69       1.608 -33.357  40.160  1.00  0.00           H  
ATOM    865  N   GLN A  70       4.009 -31.610  36.226  1.00  0.00           N  
ATOM    866  CA  GLN A  70       4.579 -30.699  35.242  1.00  0.00           C  
ATOM    867  C   GLN A  70       3.677 -30.616  33.996  1.00  0.00           C  
ATOM    868  O   GLN A  70       4.046 -30.089  32.961  1.00  0.00           O  
ATOM    869  CB  GLN A  70       5.963 -31.120  34.863  1.00  0.00           C  
ATOM    870  CG  GLN A  70       6.039 -32.487  34.474  1.00  0.00           C  
ATOM    871  CD  GLN A  70       7.064 -32.726  33.517  1.00  0.00           C  
ATOM    872  NE2 GLN A  70       7.026 -31.939  32.533  1.00  0.00           N  
ATOM    873  OE1 GLN A  70       7.755 -33.723  33.563  1.00  0.00           O  
ATOM    874  H   GLN A  70       4.312 -32.532  36.381  1.00  0.00           H  
ATOM    875  HA  GLN A  70       4.611 -29.719  35.683  1.00  0.00           H  
ATOM    876  HB2 GLN A  70       6.356 -30.527  34.060  1.00  0.00           H  
ATOM    877  HB3 GLN A  70       6.651 -31.040  35.677  1.00  0.00           H  
ATOM    878  HG2 GLN A  70       5.985 -33.221  35.260  1.00  0.00           H  
ATOM    879  HG3 GLN A  70       5.162 -32.458  33.861  1.00  0.00           H  
ATOM    880 HE21 GLN A  70       7.599 -32.188  31.803  1.00  0.00           H  
ATOM    881 HE22 GLN A  70       6.354 -31.227  32.499  1.00  0.00           H  
ATOM    882  N   LEU A  71       2.561 -31.241  34.116  1.00  0.00           N  
ATOM    883  CA  LEU A  71       1.483 -31.205  33.175  1.00  0.00           C  
ATOM    884  C   LEU A  71       0.298 -30.535  33.842  1.00  0.00           C  
ATOM    885  O   LEU A  71      -0.396 -29.776  33.223  1.00  0.00           O  
ATOM    886  CB  LEU A  71       1.147 -32.652  32.871  1.00  0.00           C  
ATOM    887  CG  LEU A  71       0.301 -33.043  31.734  1.00  0.00           C  
ATOM    888  CD1 LEU A  71      -0.603 -34.156  32.076  1.00  0.00           C  
ATOM    889  CD2 LEU A  71      -0.388 -31.964  31.144  1.00  0.00           C  
ATOM    890  H   LEU A  71       2.478 -31.862  34.864  1.00  0.00           H  
ATOM    891  HA  LEU A  71       1.641 -30.633  32.276  1.00  0.00           H  
ATOM    892  HB2 LEU A  71       2.078 -33.154  32.764  1.00  0.00           H  
ATOM    893  HB3 LEU A  71       0.769 -33.149  33.740  1.00  0.00           H  
ATOM    894  HG  LEU A  71       0.999 -33.422  31.019  1.00  0.00           H  
ATOM    895 HD11 LEU A  71      -0.072 -34.965  32.558  1.00  0.00           H  
ATOM    896 HD12 LEU A  71      -0.994 -34.600  31.161  1.00  0.00           H  
ATOM    897 HD13 LEU A  71      -1.379 -33.772  32.726  1.00  0.00           H  
ATOM    898 HD21 LEU A  71      -0.749 -31.332  31.939  1.00  0.00           H  
ATOM    899 HD22 LEU A  71      -1.223 -32.373  30.596  1.00  0.00           H  
ATOM    900 HD23 LEU A  71       0.290 -31.412  30.514  1.00  0.00           H  
ATOM    901  N   ARG A  72       0.076 -30.795  35.110  1.00  0.00           N  
ATOM    902  CA  ARG A  72      -1.101 -30.232  35.771  1.00  0.00           C  
ATOM    903  C   ARG A  72      -1.000 -28.743  35.820  1.00  0.00           C  
ATOM    904  O   ARG A  72      -1.957 -28.063  36.040  1.00  0.00           O  
ATOM    905  CB  ARG A  72      -1.308 -30.842  37.192  1.00  0.00           C  
ATOM    906  CG  ARG A  72      -0.187 -30.592  38.122  1.00  0.00           C  
ATOM    907  CD  ARG A  72      -0.193 -29.220  38.737  1.00  0.00           C  
ATOM    908  NE  ARG A  72      -1.166 -29.092  39.838  1.00  0.00           N  
ATOM    909  CZ  ARG A  72      -1.028 -28.255  40.892  1.00  0.00           C  
ATOM    910  NH1 ARG A  72       0.014 -27.411  40.952  1.00  0.00           N1+
ATOM    911  NH2 ARG A  72      -1.927 -28.271  41.885  1.00  0.00           N  
ATOM    912  H   ARG A  72       0.672 -31.414  35.593  1.00  0.00           H  
ATOM    913  HA  ARG A  72      -1.903 -30.549  35.118  1.00  0.00           H  
ATOM    914  HB2 ARG A  72      -2.229 -30.544  37.663  1.00  0.00           H  
ATOM    915  HB3 ARG A  72      -1.281 -31.916  37.067  1.00  0.00           H  
ATOM    916  HG2 ARG A  72      -0.145 -31.359  38.881  1.00  0.00           H  
ATOM    917  HG3 ARG A  72       0.606 -30.675  37.388  1.00  0.00           H  
ATOM    918  HD2 ARG A  72       0.799 -28.926  39.048  1.00  0.00           H  
ATOM    919  HD3 ARG A  72      -0.540 -28.634  37.896  1.00  0.00           H  
ATOM    920  HE  ARG A  72      -1.931 -29.704  39.765  1.00  0.00           H  
ATOM    921 HH11 ARG A  72       0.707 -27.377  40.229  1.00  0.00           H  
ATOM    922 HH12 ARG A  72       0.165 -26.781  41.717  1.00  0.00           H  
ATOM    923 HH21 ARG A  72      -2.719 -28.887  41.889  1.00  0.00           H  
ATOM    924 HH22 ARG A  72      -1.846 -27.677  42.689  1.00  0.00           H  
ATOM    925  N   SER A  73       0.187 -28.291  35.656  1.00  0.00           N  
ATOM    926  CA  SER A  73      -2.055 -28.977  37.503  1.00  0.00           C  
ATOM    927  C   SER A  73       0.323 -26.304  34.409  1.00  0.00           C  
ATOM    928  O   SER A  73       0.096 -25.104  34.324  1.00  0.00           O  
ATOM    929  CB  SER A  73       1.978 -27.114  35.940  1.00  0.00           C  
ATOM    930  OG  SER A  73       2.549 -27.965  34.952  1.00  0.00           O  
ATOM    931  H   SER A  73       0.983 -28.856  35.513  1.00  0.00           H  
ATOM    932  HA  SER A  73       0.111 -26.443  36.496  1.00  0.00           H  
ATOM    933  HB2 SER A  73       2.476 -26.177  35.940  1.00  0.00           H  
ATOM    934  HB3 SER A  73       1.966 -27.709  36.837  1.00  0.00           H  
ATOM    935  HG  SER A  73       3.440 -27.670  34.702  1.00  0.00           H  
ATOM    936  N   ALA A  74       0.312 -27.094  33.442  1.00  0.00           N  
ATOM    937  CA  ALA A  74       0.012 -26.679  32.094  1.00  0.00           C  
ATOM    938  C   ALA A  74      -1.442 -26.459  32.031  1.00  0.00           C  
ATOM    939  O   ALA A  74      -1.965 -25.551  31.385  1.00  0.00           O  
ATOM    940  CB  ALA A  74       0.457 -27.750  31.158  1.00  0.00           C  
ATOM    941  H   ALA A  74       0.494 -28.029  33.722  1.00  0.00           H  
ATOM    942  HA  ALA A  74       0.452 -25.742  31.832  1.00  0.00           H  
ATOM    943  HB1 ALA A  74       1.536 -27.760  31.179  1.00  0.00           H  
ATOM    944  HB2 ALA A  74       0.121 -27.584  30.141  1.00  0.00           H  
ATOM    945  HB3 ALA A  74       0.128 -28.722  31.502  1.00  0.00           H  
ATOM    946  N   LEU A  75      -2.018 -27.126  32.906  1.00  0.00           N  
ATOM    947  CA  LEU A  75      -3.355 -27.275  33.067  1.00  0.00           C  
ATOM    948  C   LEU A  75      -3.773 -26.404  34.280  1.00  0.00           C  
ATOM    949  O   LEU A  75      -4.622 -26.733  35.077  1.00  0.00           O  
ATOM    950  CB  LEU A  75      -3.399 -28.714  33.242  1.00  0.00           C  
ATOM    951  CG  LEU A  75      -3.945 -29.543  32.130  1.00  0.00           C  
ATOM    952  CD1 LEU A  75      -3.328 -30.800  32.213  1.00  0.00           C  
ATOM    953  CD2 LEU A  75      -5.405 -29.825  32.225  1.00  0.00           C  
ATOM    954  H   LEU A  75      -1.439 -27.579  33.569  1.00  0.00           H  
ATOM    955  HA  LEU A  75      -3.817 -27.048  32.118  1.00  0.00           H  
ATOM    956  HB2 LEU A  75      -2.371 -28.685  32.874  1.00  0.00           H  
ATOM    957  HB3 LEU A  75      -3.120 -29.211  34.146  1.00  0.00           H  
ATOM    958  HG  LEU A  75      -3.753 -29.097  31.166  1.00  0.00           H  
ATOM    959 HD11 LEU A  75      -2.336 -30.775  32.641  1.00  0.00           H  
ATOM    960 HD12 LEU A  75      -3.316 -31.190  31.203  1.00  0.00           H  
ATOM    961 HD13 LEU A  75      -4.015 -31.383  32.806  1.00  0.00           H  
ATOM    962 HD21 LEU A  75      -5.722 -30.063  31.218  1.00  0.00           H  
ATOM    963 HD22 LEU A  75      -5.970 -29.000  32.631  1.00  0.00           H  
ATOM    964 HD23 LEU A  75      -5.477 -30.753  32.794  1.00  0.00           H  
ATOM    965  N   ARG A  76      -3.066 -25.279  34.323  1.00  0.00           N  
ATOM    966  CA  ARG A  76      -3.177 -24.095  35.210  1.00  0.00           C  
ATOM    967  C   ARG A  76      -2.818 -22.922  34.366  1.00  0.00           C  
ATOM    968  O   ARG A  76      -3.461 -21.916  34.377  1.00  0.00           O  
ATOM    969  CB  ARG A  76      -2.189 -24.067  36.403  1.00  0.00           C  
ATOM    970  CG  ARG A  76      -2.778 -24.479  37.696  1.00  0.00           C  
ATOM    971  CD  ARG A  76      -2.977 -25.909  37.644  1.00  0.00           C  
ATOM    972  NE  ARG A  76      -4.128 -26.336  38.479  1.00  0.00           N  
ATOM    973  CZ  ARG A  76      -4.781 -27.508  38.361  1.00  0.00           C  
ATOM    974  NH1 ARG A  76      -4.471 -28.355  37.382  1.00  0.00           N1+
ATOM    975  NH2 ARG A  76      -5.776 -27.802  39.208  1.00  0.00           N  
ATOM    976  H   ARG A  76      -2.423 -25.269  33.599  1.00  0.00           H  
ATOM    977  HA  ARG A  76      -4.198 -24.003  35.551  1.00  0.00           H  
ATOM    978  HB2 ARG A  76      -1.427 -24.800  36.184  1.00  0.00           H  
ATOM    979  HB3 ARG A  76      -1.750 -23.084  36.501  1.00  0.00           H  
ATOM    980  HG2 ARG A  76      -2.101 -24.230  38.501  1.00  0.00           H  
ATOM    981  HG3 ARG A  76      -3.729 -23.987  37.841  1.00  0.00           H  
ATOM    982  HD2 ARG A  76      -2.987 -26.092  36.572  1.00  0.00           H  
ATOM    983  HD3 ARG A  76      -2.066 -26.356  38.016  1.00  0.00           H  
ATOM    984  HE  ARG A  76      -4.384 -25.670  39.152  1.00  0.00           H  
ATOM    985 HH11 ARG A  76      -3.747 -28.114  36.724  1.00  0.00           H  
ATOM    986 HH12 ARG A  76      -4.946 -29.217  37.204  1.00  0.00           H  
ATOM    987 HH21 ARG A  76      -6.063 -27.178  39.939  1.00  0.00           H  
ATOM    988 HH22 ARG A  76      -6.300 -28.653  39.130  1.00  0.00           H  
ATOM    989  N   LEU A  77      -1.771 -23.117  33.608  1.00  0.00           N  
ATOM    990  CA  LEU A  77      -1.188 -22.129  32.740  1.00  0.00           C  
ATOM    991  C   LEU A  77      -2.159 -21.670  31.742  1.00  0.00           C  
ATOM    992  O   LEU A  77      -2.614 -20.536  31.750  1.00  0.00           O  
ATOM    993  CB  LEU A  77      -0.065 -22.780  31.980  1.00  0.00           C  
ATOM    994  CG  LEU A  77       0.630 -21.976  30.951  1.00  0.00           C  
ATOM    995  CD1 LEU A  77       2.059 -22.076  31.150  1.00  0.00           C  
ATOM    996  CD2 LEU A  77       0.354 -22.624  29.690  1.00  0.00           C  
ATOM    997  H   LEU A  77      -1.344 -23.998  33.636  1.00  0.00           H  
ATOM    998  HA  LEU A  77      -0.768 -21.305  33.296  1.00  0.00           H  
ATOM    999  HB2 LEU A  77       0.536 -23.485  32.490  1.00  0.00           H  
ATOM   1000  HB3 LEU A  77      -0.524 -23.540  31.375  1.00  0.00           H  
ATOM   1001  HG  LEU A  77       0.216 -20.985  30.919  1.00  0.00           H  
ATOM   1002 HD11 LEU A  77       2.549 -21.597  30.309  1.00  0.00           H  
ATOM   1003 HD12 LEU A  77       2.124 -23.152  31.113  1.00  0.00           H  
ATOM   1004 HD13 LEU A  77       2.330 -21.682  32.116  1.00  0.00           H  
ATOM   1005 HD21 LEU A  77      -0.706 -22.572  29.495  1.00  0.00           H  
ATOM   1006 HD22 LEU A  77       0.631 -23.627  29.988  1.00  0.00           H  
ATOM   1007 HD23 LEU A  77       0.967 -22.243  28.890  1.00  0.00           H  
ATOM   1008  N   TYR A  78      -2.516 -22.594  30.910  1.00  0.00           N  
ATOM   1009  CA  TYR A  78      -3.305 -22.276  29.804  1.00  0.00           C  
ATOM   1010  C   TYR A  78      -4.740 -22.233  30.251  1.00  0.00           C  
ATOM   1011  O   TYR A  78      -5.597 -21.673  29.618  1.00  0.00           O  
ATOM   1012  CB  TYR A  78      -2.996 -23.221  28.613  1.00  0.00           C  
ATOM   1013  CG  TYR A  78      -3.987 -24.223  28.287  1.00  0.00           C  
ATOM   1014  CD1 TYR A  78      -4.414 -25.104  29.214  1.00  0.00           C  
ATOM   1015  CD2 TYR A  78      -4.505 -24.265  27.046  1.00  0.00           C  
ATOM   1016  CE1 TYR A  78      -5.348 -25.992  28.928  1.00  0.00           C  
ATOM   1017  CE2 TYR A  78      -5.436 -25.159  26.717  1.00  0.00           C  
ATOM   1018  CZ  TYR A  78      -5.872 -26.025  27.641  1.00  0.00           C  
ATOM   1019  OH  TYR A  78      -6.864 -26.872  27.308  1.00  0.00           O  
ATOM   1020  H   TYR A  78      -2.217 -23.509  31.107  1.00  0.00           H  
ATOM   1021  HA  TYR A  78      -2.954 -21.296  29.543  1.00  0.00           H  
ATOM   1022  HB2 TYR A  78      -2.822 -22.657  27.713  1.00  0.00           H  
ATOM   1023  HB3 TYR A  78      -2.104 -23.777  28.832  1.00  0.00           H  
ATOM   1024  HD1 TYR A  78      -3.976 -25.060  30.199  1.00  0.00           H  
ATOM   1025  HD2 TYR A  78      -4.141 -23.561  26.312  1.00  0.00           H  
ATOM   1026  HE1 TYR A  78      -5.628 -26.636  29.753  1.00  0.00           H  
ATOM   1027  HE2 TYR A  78      -5.813 -25.178  25.710  1.00  0.00           H  
ATOM   1028  HH  TYR A  78      -6.906 -26.904  26.349  1.00  0.00           H  
ATOM   1029  N   THR A  79      -4.970 -22.808  31.413  1.00  0.00           N  
ATOM   1030  CA  THR A  79      -6.332 -22.814  31.969  1.00  0.00           C  
ATOM   1031  C   THR A  79      -6.647 -21.503  32.669  1.00  0.00           C  
ATOM   1032  O   THR A  79      -7.786 -21.215  32.985  1.00  0.00           O  
ATOM   1033  CB  THR A  79      -6.563 -23.978  32.903  1.00  0.00           C  
ATOM   1034  CG2 THR A  79      -6.079 -25.182  32.220  1.00  0.00           C  
ATOM   1035  OG1 THR A  79      -5.834 -23.807  34.097  1.00  0.00           O  
ATOM   1036  H   THR A  79      -4.184 -23.239  31.840  1.00  0.00           H  
ATOM   1037  HA  THR A  79      -7.016 -22.907  31.133  1.00  0.00           H  
ATOM   1038  HB  THR A  79      -7.622 -24.103  33.076  1.00  0.00           H  
ATOM   1039  HG1 THR A  79      -6.419 -23.374  34.727  1.00  0.00           H  
ATOM   1040 HG21 THR A  79      -6.188 -26.065  32.829  1.00  0.00           H  
ATOM   1041 HG22 THR A  79      -5.047 -24.965  31.985  1.00  0.00           H  
ATOM   1042 HG23 THR A  79      -6.637 -25.257  31.298  1.00  0.00           H  
ATOM   1043  N   SER A  80      -5.622 -20.724  32.927  1.00  0.00           N  
ATOM   1044  CA  SER A  80      -5.811 -19.395  33.435  1.00  0.00           C  
ATOM   1045  C   SER A  80      -6.041 -18.449  32.276  1.00  0.00           C  
ATOM   1046  O   SER A  80      -6.171 -17.237  32.462  1.00  0.00           O  
ATOM   1047  CB  SER A  80      -4.629 -18.931  34.296  1.00  0.00           C  
ATOM   1048  OG  SER A  80      -4.479 -19.762  35.437  1.00  0.00           O  
ATOM   1049  H   SER A  80      -4.713 -21.060  32.797  1.00  0.00           H  
ATOM   1050  HA  SER A  80      -6.707 -19.411  34.039  1.00  0.00           H  
ATOM   1051  HB2 SER A  80      -3.723 -18.977  33.711  1.00  0.00           H  
ATOM   1052  HB3 SER A  80      -4.798 -17.916  34.622  1.00  0.00           H  
ATOM   1053  HG  SER A  80      -4.166 -20.614  35.109  1.00  0.00           H  
ATOM   1054  N   SER A  81      -6.081 -19.000  31.055  1.00  0.00           N  
ATOM   1055  CA  SER A  81      -6.433 -18.195  29.956  1.00  0.00           C  
ATOM   1056  C   SER A  81      -7.891 -17.974  29.989  1.00  0.00           C  
ATOM   1057  O   SER A  81      -8.639 -18.776  30.509  1.00  0.00           O  
ATOM   1058  CB  SER A  81      -6.015 -18.808  28.649  1.00  0.00           C  
ATOM   1059  OG  SER A  81      -6.612 -18.175  27.535  1.00  0.00           O  
ATOM   1060  H   SER A  81      -5.911 -19.962  30.897  1.00  0.00           H  
ATOM   1061  HA  SER A  81      -5.935 -17.245  30.074  1.00  0.00           H  
ATOM   1062  HB2 SER A  81      -4.978 -18.541  28.574  1.00  0.00           H  
ATOM   1063  HB3 SER A  81      -6.215 -19.871  28.659  1.00  0.00           H  
ATOM   1064  HG  SER A  81      -5.995 -17.504  27.178  1.00  0.00           H  
ATOM   1065  N   TRP A  82      -8.282 -16.921  29.420  1.00  0.00           N  
ATOM   1066  CA  TRP A  82      -9.682 -16.550  29.408  1.00  0.00           C  
ATOM   1067  C   TRP A  82     -10.370 -17.373  28.452  1.00  0.00           C  
ATOM   1068  O   TRP A  82     -11.366 -17.952  28.767  1.00  0.00           O  
ATOM   1069  CB  TRP A  82      -9.914 -15.081  29.095  1.00  0.00           C  
ATOM   1070  CG  TRP A  82     -10.961 -14.519  29.882  1.00  0.00           C  
ATOM   1071  CD1 TRP A  82     -11.354 -14.952  31.058  1.00  0.00           C  
ATOM   1072  CD2 TRP A  82     -11.701 -13.388  29.619  1.00  0.00           C  
ATOM   1073  CE2 TRP A  82     -12.597 -13.262  30.671  1.00  0.00           C  
ATOM   1074  CE3 TRP A  82     -11.732 -12.481  28.596  1.00  0.00           C  
ATOM   1075  NE1 TRP A  82     -12.360 -14.245  31.517  1.00  0.00           N  
ATOM   1076  CZ2 TRP A  82     -13.501 -12.299  30.739  1.00  0.00           C  
ATOM   1077  CZ3 TRP A  82     -12.639 -11.491  28.675  1.00  0.00           C  
ATOM   1078  CH2 TRP A  82     -13.521 -11.422  29.755  1.00  0.00           C  
ATOM   1079  H   TRP A  82      -7.535 -16.453  28.991  1.00  0.00           H  
ATOM   1080  HA  TRP A  82     -10.257 -16.849  30.267  1.00  0.00           H  
ATOM   1081  HB2 TRP A  82      -9.097 -14.409  29.222  1.00  0.00           H  
ATOM   1082  HB3 TRP A  82     -10.240 -14.999  28.072  1.00  0.00           H  
ATOM   1083  HD1 TRP A  82     -10.948 -15.818  31.535  1.00  0.00           H  
ATOM   1084  HE1 TRP A  82     -12.821 -14.428  32.352  1.00  0.00           H  
ATOM   1085  HE3 TRP A  82     -11.047 -12.538  27.763  1.00  0.00           H  
ATOM   1086  HZ2 TRP A  82     -14.213 -12.276  31.553  1.00  0.00           H  
ATOM   1087  HZ3 TRP A  82     -12.676 -10.770  27.878  1.00  0.00           H  
ATOM   1088  HH2 TRP A  82     -14.249 -10.647  29.851  1.00  0.00           H  
ATOM   1089  N   ARG A  83      -9.806 -17.468  27.310  1.00  0.00           N  
ATOM   1090  CA  ARG A  83     -10.344 -18.208  26.206  1.00  0.00           C  
ATOM   1091  C   ARG A  83     -10.410 -19.685  26.460  1.00  0.00           C  
ATOM   1092  O   ARG A  83     -10.935 -20.457  25.665  1.00  0.00           O  
ATOM   1093  CB  ARG A  83      -9.645 -17.819  24.991  1.00  0.00           C  
ATOM   1094  CG  ARG A  83      -8.212 -18.126  24.949  1.00  0.00           C  
ATOM   1095  CD  ARG A  83      -7.554 -17.284  23.910  1.00  0.00           C  
ATOM   1096  NE  ARG A  83      -7.766 -17.713  22.533  1.00  0.00           N  
ATOM   1097  CZ  ARG A  83      -6.948 -17.335  21.528  1.00  0.00           C  
ATOM   1098  NH1 ARG A  83      -5.849 -16.595  21.797  1.00  0.00           N1+
ATOM   1099  NH2 ARG A  83      -7.220 -17.700  20.264  1.00  0.00           N  
ATOM   1100  H   ARG A  83      -8.984 -16.957  27.217  1.00  0.00           H  
ATOM   1101  HA  ARG A  83     -11.371 -17.889  26.109  1.00  0.00           H  
ATOM   1102  HB2 ARG A  83     -10.162 -18.223  24.154  1.00  0.00           H  
ATOM   1103  HB3 ARG A  83      -9.750 -16.747  25.014  1.00  0.00           H  
ATOM   1104  HG2 ARG A  83      -7.774 -17.923  25.915  1.00  0.00           H  
ATOM   1105  HG3 ARG A  83      -8.077 -19.168  24.694  1.00  0.00           H  
ATOM   1106  HD2 ARG A  83      -7.924 -16.273  24.005  1.00  0.00           H  
ATOM   1107  HD3 ARG A  83      -6.502 -17.279  24.120  1.00  0.00           H  
ATOM   1108  HE  ARG A  83      -8.563 -18.268  22.394  1.00  0.00           H  
ATOM   1109 HH11 ARG A  83      -5.609 -16.307  22.744  1.00  0.00           H  
ATOM   1110 HH12 ARG A  83      -5.205 -16.252  21.114  1.00  0.00           H  
ATOM   1111 HH21 ARG A  83      -8.024 -18.256  20.045  1.00  0.00           H  
ATOM   1112 HH22 ARG A  83      -6.639 -17.418  19.498  1.00  0.00           H  
ATOM   1113  N   TYR A  84      -9.854 -20.045  27.564  1.00  0.00           N  
ATOM   1114  CA  TYR A  84     -10.098 -21.288  28.169  1.00  0.00           C  
ATOM   1115  C   TYR A  84     -11.567 -21.259  28.656  1.00  0.00           C  
ATOM   1116  O   TYR A  84     -12.431 -21.858  28.072  1.00  0.00           O  
ATOM   1117  CB  TYR A  84      -9.133 -21.445  29.341  1.00  0.00           C  
ATOM   1118  CG  TYR A  84      -9.463 -22.543  30.315  1.00  0.00           C  
ATOM   1119  CD1 TYR A  84      -9.068 -23.888  30.167  1.00  0.00           C  
ATOM   1120  CD2 TYR A  84     -10.192 -22.206  31.422  1.00  0.00           C  
ATOM   1121  CE1 TYR A  84      -9.412 -24.790  31.113  1.00  0.00           C  
ATOM   1122  CE2 TYR A  84     -10.534 -23.124  32.365  1.00  0.00           C  
ATOM   1123  CZ  TYR A  84     -10.138 -24.423  32.210  1.00  0.00           C  
ATOM   1124  OH  TYR A  84     -10.464 -25.367  33.160  1.00  0.00           O  
ATOM   1125  H   TYR A  84      -9.257 -19.384  27.982  1.00  0.00           H  
ATOM   1126  HA  TYR A  84      -9.946 -22.093  27.472  1.00  0.00           H  
ATOM   1127  HB2 TYR A  84      -8.110 -21.492  29.012  1.00  0.00           H  
ATOM   1128  HB3 TYR A  84      -9.205 -20.518  29.890  1.00  0.00           H  
ATOM   1129  HD1 TYR A  84      -8.484 -24.327  29.364  1.00  0.00           H  
ATOM   1130  HD2 TYR A  84     -10.483 -21.162  31.486  1.00  0.00           H  
ATOM   1131  HE1 TYR A  84      -9.099 -25.803  30.949  1.00  0.00           H  
ATOM   1132  HE2 TYR A  84     -11.114 -22.805  33.215  1.00  0.00           H  
ATOM   1133  HH  TYR A  84     -11.409 -25.339  33.307  1.00  0.00           H  
ATOM   1134  N   LEU A  85     -11.837 -20.399  29.623  1.00  0.00           N  
ATOM   1135  CA  LEU A  85     -13.134 -20.339  30.314  1.00  0.00           C  
ATOM   1136  C   LEU A  85     -14.261 -19.685  29.639  1.00  0.00           C  
ATOM   1137  O   LEU A  85     -15.309 -19.506  30.247  1.00  0.00           O  
ATOM   1138  CB  LEU A  85     -13.139 -19.896  31.742  1.00  0.00           C  
ATOM   1139  CG  LEU A  85     -12.609 -18.562  32.219  1.00  0.00           C  
ATOM   1140  CD1 LEU A  85     -11.165 -18.505  32.066  1.00  0.00           C  
ATOM   1141  CD2 LEU A  85     -13.270 -17.432  31.481  1.00  0.00           C  
ATOM   1142  H   LEU A  85     -11.110 -19.782  29.829  1.00  0.00           H  
ATOM   1143  HA  LEU A  85     -13.370 -21.384  30.344  1.00  0.00           H  
ATOM   1144  HB2 LEU A  85     -14.195 -19.708  31.805  1.00  0.00           H  
ATOM   1145  HB3 LEU A  85     -12.757 -20.753  32.253  1.00  0.00           H  
ATOM   1146  HG  LEU A  85     -12.837 -18.444  33.269  1.00  0.00           H  
ATOM   1147 HD11 LEU A  85     -11.012 -18.619  31.004  1.00  0.00           H  
ATOM   1148 HD12 LEU A  85     -10.727 -19.337  32.597  1.00  0.00           H  
ATOM   1149 HD13 LEU A  85     -10.795 -17.550  32.403  1.00  0.00           H  
ATOM   1150 HD21 LEU A  85     -14.343 -17.440  31.618  1.00  0.00           H  
ATOM   1151 HD22 LEU A  85     -13.049 -17.599  30.432  1.00  0.00           H  
ATOM   1152 HD23 LEU A  85     -12.847 -16.489  31.791  1.00  0.00           H  
ATOM   1153  N   TYR A  86     -14.098 -19.389  28.435  1.00  0.00           N  
ATOM   1154  CA  TYR A  86     -15.109 -18.801  27.610  1.00  0.00           C  
ATOM   1155  C   TYR A  86     -16.339 -19.701  27.594  1.00  0.00           C  
ATOM   1156  O   TYR A  86     -17.458 -19.295  27.307  1.00  0.00           O  
ATOM   1157  CB  TYR A  86     -14.540 -18.736  26.283  1.00  0.00           C  
ATOM   1158  CG  TYR A  86     -13.784 -17.526  25.943  1.00  0.00           C  
ATOM   1159  CD1 TYR A  86     -13.147 -16.880  26.911  1.00  0.00           C  
ATOM   1160  CD2 TYR A  86     -13.753 -16.996  24.661  1.00  0.00           C  
ATOM   1161  CE1 TYR A  86     -12.493 -15.742  26.697  1.00  0.00           C  
ATOM   1162  CE2 TYR A  86     -13.073 -15.832  24.404  1.00  0.00           C  
ATOM   1163  CZ  TYR A  86     -12.441 -15.195  25.442  1.00  0.00           C  
ATOM   1164  OH  TYR A  86     -11.785 -14.021  25.233  1.00  0.00           O  
ATOM   1165  H   TYR A  86     -13.228 -19.596  28.060  1.00  0.00           H  
ATOM   1166  HA  TYR A  86     -15.237 -17.797  27.980  1.00  0.00           H  
ATOM   1167  HB2 TYR A  86     -13.826 -19.474  26.530  1.00  0.00           H  
ATOM   1168  HB3 TYR A  86     -15.222 -19.095  25.566  1.00  0.00           H  
ATOM   1169  HD1 TYR A  86     -13.139 -17.287  27.923  1.00  0.00           H  
ATOM   1170  HD2 TYR A  86     -14.235 -17.510  23.846  1.00  0.00           H  
ATOM   1171  HE1 TYR A  86     -12.057 -15.382  27.615  1.00  0.00           H  
ATOM   1172  HE2 TYR A  86     -13.057 -15.435  23.401  1.00  0.00           H  
ATOM   1173  HH  TYR A  86     -12.429 -13.392  24.858  1.00  0.00           H  
ATOM   1174  N   GLY A  87     -16.055 -20.930  27.909  1.00  0.00           N  
ATOM   1175  CA  GLY A  87     -17.003 -21.925  28.126  1.00  0.00           C  
ATOM   1176  C   GLY A  87     -16.434 -22.987  28.914  1.00  0.00           C  
ATOM   1177  O   GLY A  87     -16.253 -24.013  28.435  1.00  0.00           O  
ATOM   1178  H   GLY A  87     -15.099 -21.107  28.046  1.00  0.00           H  
ATOM   1179  HA2 GLY A  87     -17.699 -21.530  28.834  1.00  0.00           H  
ATOM   1180  HA3 GLY A  87     -17.550 -22.348  27.300  1.00  0.00           H  
ATOM   1181  N   VAL A  88     -16.130 -22.712  30.165  1.00  0.00           N  
ATOM   1182  CA  VAL A  88     -15.656 -23.690  31.100  1.00  0.00           C  
ATOM   1183  C   VAL A  88     -16.270 -23.397  32.464  1.00  0.00           C  
ATOM   1184  O   VAL A  88     -16.003 -22.349  33.049  1.00  0.00           O  
ATOM   1185  CB  VAL A  88     -14.171 -23.621  31.391  1.00  0.00           C  
ATOM   1186  CG1 VAL A  88     -13.794 -24.755  32.346  1.00  0.00           C  
ATOM   1187  CG2 VAL A  88     -13.404 -23.737  30.170  1.00  0.00           C  
ATOM   1188  H   VAL A  88     -16.259 -21.808  30.486  1.00  0.00           H  
ATOM   1189  HA  VAL A  88     -15.874 -24.632  30.595  1.00  0.00           H  
ATOM   1190  HB  VAL A  88     -13.989 -22.661  31.851  1.00  0.00           H  
ATOM   1191 HG11 VAL A  88     -12.750 -24.659  32.597  1.00  0.00           H  
ATOM   1192 HG12 VAL A  88     -13.946 -25.715  31.858  1.00  0.00           H  
ATOM   1193 HG13 VAL A  88     -14.394 -24.703  33.243  1.00  0.00           H  
ATOM   1194 HG21 VAL A  88     -13.485 -24.747  29.795  1.00  0.00           H  
ATOM   1195 HG22 VAL A  88     -12.387 -23.410  30.338  1.00  0.00           H  
ATOM   1196 HG23 VAL A  88     -13.897 -23.073  29.473  1.00  0.00           H  
ATOM   1197  N   LYS A  89     -17.051 -24.268  32.961  1.00  0.00           N  
ATOM   1198  CA  LYS A  89     -17.679 -24.814  34.207  1.00  0.00           C  
ATOM   1199  C   LYS A  89     -17.927 -25.638  34.666  1.00  0.00           C  
ATOM   1200  O   LYS A  89     -17.238 -26.250  35.466  1.00  0.00           O  
ATOM   1201  CB  LYS A  89     -18.610 -23.083  34.529  1.00  0.00           C  
ATOM   1202  CG  LYS A  89     -19.089 -22.930  35.970  1.00  0.00           C  
ATOM   1203  CD  LYS A  89     -18.321 -21.857  36.797  1.00  0.00           C  
ATOM   1204  CE  LYS A  89     -16.790 -22.047  36.891  1.00  0.00           C  
ATOM   1205  NZ  LYS A  89     -16.060 -21.596  35.666  1.00  0.00           N1+
ATOM   1206  H   LYS A  89     -17.330 -25.040  32.430  1.00  0.00           H  
ATOM   1207  HA  LYS A  89     -16.641 -24.004  34.888  1.00  0.00           H  
ATOM   1208  HB2 LYS A  89     -18.116 -22.155  34.275  1.00  0.00           H  
ATOM   1209  HB3 LYS A  89     -19.451 -23.173  33.860  1.00  0.00           H  
ATOM   1210  HG2 LYS A  89     -20.136 -22.657  35.955  1.00  0.00           H  
ATOM   1211  HG3 LYS A  89     -18.986 -23.887  36.459  1.00  0.00           H  
ATOM   1212  HD2 LYS A  89     -18.500 -20.892  36.348  1.00  0.00           H  
ATOM   1213  HD3 LYS A  89     -18.736 -21.848  37.796  1.00  0.00           H  
ATOM   1214  HE2 LYS A  89     -16.423 -21.480  37.733  1.00  0.00           H  
ATOM   1215  HE3 LYS A  89     -16.586 -23.095  37.058  1.00  0.00           H  
ATOM   1216  HZ1 LYS A  89     -15.030 -21.607  35.800  1.00  0.00           H  
ATOM   1217  HZ2 LYS A  89     -16.364 -20.641  35.376  1.00  0.00           H  
ATOM   1218  HZ3 LYS A  89     -16.273 -22.173  34.824  1.00  0.00           H  
ATOM   1219  N   PRO A  90     -19.008 -26.221  34.074  1.00  0.00           N  
ATOM   1220  CA  PRO A  90     -19.172 -27.643  34.079  1.00  0.00           C  
ATOM   1221  C   PRO A  90     -18.546 -28.251  32.810  1.00  0.00           C  
ATOM   1222  O   PRO A  90     -17.374 -27.965  32.508  1.00  0.00           O  
ATOM   1223  CB  PRO A  90     -20.675 -27.846  34.195  1.00  0.00           C  
ATOM   1224  CG  PRO A  90     -21.302 -26.522  33.883  1.00  0.00           C  
ATOM   1225  CD  PRO A  90     -20.199 -25.580  33.520  1.00  0.00           C  
ATOM   1226  HA  PRO A  90     -18.650 -28.147  34.862  1.00  0.00           H  
ATOM   1227  HB2 PRO A  90     -20.975 -28.657  33.552  1.00  0.00           H  
ATOM   1228  HB3 PRO A  90     -20.908 -28.115  35.215  1.00  0.00           H  
ATOM   1229  HG2 PRO A  90     -22.001 -26.627  33.066  1.00  0.00           H  
ATOM   1230  HG3 PRO A  90     -21.816 -26.150  34.757  1.00  0.00           H  
ATOM   1231  HD2 PRO A  90     -20.116 -25.411  32.457  1.00  0.00           H  
ATOM   1232  HD3 PRO A  90     -20.410 -24.665  34.046  1.00  0.00           H  
ATOM   1233  N   GLY A  91     -19.338 -28.977  31.991  1.00  0.00           N  
ATOM   1234  CA  GLY A  91     -18.863 -29.729  30.854  1.00  0.00           C  
ATOM   1235  C   GLY A  91     -18.614 -28.897  29.643  1.00  0.00           C  
ATOM   1236  O   GLY A  91     -18.633 -29.280  28.503  1.00  0.00           O  
ATOM   1237  H   GLY A  91     -20.279 -29.012  32.136  1.00  0.00           H  
ATOM   1238  HA2 GLY A  91     -17.960 -29.784  31.404  1.00  0.00           H  
ATOM   1239  HA3 GLY A  91     -19.257 -30.726  30.736  1.00  0.00           H  
ATOM   1240  N   ALA A  92     -18.389 -27.781  29.978  1.00  0.00           N  
ATOM   1241  CA  ALA A  92     -17.751 -28.437  29.605  1.00  0.00           C  
ATOM   1242  C   ALA A  92     -16.820 -26.862  28.464  1.00  0.00           C  
ATOM   1243  O   ALA A  92     -16.635 -26.415  27.338  1.00  0.00           O  
ATOM   1244  CB  ALA A  92     -18.018 -25.535  30.079  1.00  0.00           C  
ATOM   1245  H   ALA A  92     -18.538 -27.821  30.952  1.00  0.00           H  
ATOM   1246  HA  ALA A  92     -18.824 -26.467  28.423  1.00  0.00           H  
ATOM   1247  HB1 ALA A  92     -17.647 -24.615  29.632  1.00  0.00           H  
ATOM   1248  HB2 ALA A  92     -17.339 -25.858  30.851  1.00  0.00           H  
ATOM   1249  HB3 ALA A  92     -18.997 -25.395  30.506  1.00  0.00           H  
ATOM   1250  N   THR A  93     -16.006 -27.548  29.145  1.00  0.00           N  
ATOM   1251  CA  THR A  93     -14.807 -28.108  28.667  1.00  0.00           C  
ATOM   1252  C   THR A  93     -15.010 -28.679  27.249  1.00  0.00           C  
ATOM   1253  O   THR A  93     -14.293 -28.366  26.305  1.00  0.00           O  
ATOM   1254  CB  THR A  93     -14.436 -29.280  29.607  1.00  0.00           C  
ATOM   1255  CG2 THR A  93     -15.641 -30.002  30.056  1.00  0.00           C  
ATOM   1256  OG1 THR A  93     -13.522 -30.136  29.030  1.00  0.00           O  
ATOM   1257  H   THR A  93     -16.275 -27.669  30.076  1.00  0.00           H  
ATOM   1258  HA  THR A  93     -14.016 -27.383  28.724  1.00  0.00           H  
ATOM   1259  HB  THR A  93     -13.960 -28.942  30.504  1.00  0.00           H  
ATOM   1260  HG1 THR A  93     -13.379 -30.954  29.527  1.00  0.00           H  
ATOM   1261 HG21 THR A  93     -16.289 -30.303  29.241  1.00  0.00           H  
ATOM   1262 HG22 THR A  93     -16.193 -29.300  30.664  1.00  0.00           H  
ATOM   1263 HG23 THR A  93     -15.384 -30.875  30.631  1.00  0.00           H  
ATOM   1264  N   ARG A  94     -16.080 -29.447  27.120  1.00  0.00           N  
ATOM   1265  CA  ARG A  94     -16.372 -30.229  25.984  1.00  0.00           C  
ATOM   1266  C   ARG A  94     -15.308 -31.283  25.742  1.00  0.00           C  
ATOM   1267  O   ARG A  94     -15.270 -31.865  24.657  1.00  0.00           O  
ATOM   1268  CB  ARG A  94     -16.539 -29.429  24.731  1.00  0.00           C  
ATOM   1269  CG  ARG A  94     -17.933 -28.870  24.426  1.00  0.00           C  
ATOM   1270  CD  ARG A  94     -18.291 -27.614  25.222  1.00  0.00           C  
ATOM   1271  NE  ARG A  94     -19.576 -27.052  24.776  1.00  0.00           N  
ATOM   1272  CZ  ARG A  94     -20.104 -25.910  25.205  1.00  0.00           C  
ATOM   1273  NH1 ARG A  94     -19.444 -25.166  26.117  1.00  0.00           N1+
ATOM   1274  NH2 ARG A  94     -21.266 -25.489  24.698  1.00  0.00           N  
ATOM   1275  H   ARG A  94     -16.720 -29.427  27.856  1.00  0.00           H  
ATOM   1276  HA  ARG A  94     -17.302 -30.740  26.181  1.00  0.00           H  
ATOM   1277  HB2 ARG A  94     -15.830 -28.608  24.773  1.00  0.00           H  
ATOM   1278  HB3 ARG A  94     -16.232 -30.194  24.042  1.00  0.00           H  
ATOM   1279  HG2 ARG A  94     -17.984 -28.625  23.375  1.00  0.00           H  
ATOM   1280  HG3 ARG A  94     -18.663 -29.639  24.637  1.00  0.00           H  
ATOM   1281  HD2 ARG A  94     -18.299 -27.748  26.302  1.00  0.00           H  
ATOM   1282  HD3 ARG A  94     -17.534 -26.878  24.997  1.00  0.00           H  
ATOM   1283  HE  ARG A  94     -20.055 -27.584  24.099  1.00  0.00           H  
ATOM   1284 HH11 ARG A  94     -18.551 -25.464  26.468  1.00  0.00           H  
ATOM   1285 HH12 ARG A  94     -19.808 -24.309  26.488  1.00  0.00           H  
ATOM   1286 HH21 ARG A  94     -21.749 -26.021  23.976  1.00  0.00           H  
ATOM   1287 HH22 ARG A  94     -21.746 -24.663  24.994  1.00  0.00           H  
ATOM   1288  N   VAL A  95     -14.385 -31.489  26.719  1.00  0.00           N  
ATOM   1289  CA  VAL A  95     -13.351 -32.454  26.602  1.00  0.00           C  
ATOM   1290  C   VAL A  95     -12.888 -33.114  27.969  1.00  0.00           C  
ATOM   1291  O   VAL A  95     -12.975 -32.597  29.091  1.00  0.00           O  
ATOM   1292  CB  VAL A  95     -12.091 -31.947  25.861  1.00  0.00           C  
ATOM   1293  CG1 VAL A  95     -12.364 -30.768  25.039  1.00  0.00           C  
ATOM   1294  CG2 VAL A  95     -10.968 -31.765  26.805  1.00  0.00           C  
ATOM   1295  H   VAL A  95     -14.353 -30.970  27.534  1.00  0.00           H  
ATOM   1296  HA  VAL A  95     -13.776 -33.243  26.002  1.00  0.00           H  
ATOM   1297  HB  VAL A  95     -11.803 -32.721  25.165  1.00  0.00           H  
ATOM   1298 HG11 VAL A  95     -13.171 -31.129  24.415  1.00  0.00           H  
ATOM   1299 HG12 VAL A  95     -11.518 -30.509  24.421  1.00  0.00           H  
ATOM   1300 HG13 VAL A  95     -12.741 -30.015  25.724  1.00  0.00           H  
ATOM   1301 HG21 VAL A  95     -10.815 -32.822  27.004  1.00  0.00           H  
ATOM   1302 HG22 VAL A  95     -11.328 -31.258  27.687  1.00  0.00           H  
ATOM   1303 HG23 VAL A  95     -10.091 -31.319  26.380  1.00  0.00           H  
ATOM   1304  N   ASP A  96     -12.556 -34.241  27.731  1.00  0.00           N  
ATOM   1305  CA  ASP A  96     -11.739 -35.161  28.392  1.00  0.00           C  
ATOM   1306  C   ASP A  96     -10.904 -35.465  27.184  1.00  0.00           C  
ATOM   1307  O   ASP A  96     -11.174 -34.876  26.104  1.00  0.00           O  
ATOM   1308  CB  ASP A  96     -12.527 -36.409  28.909  1.00  0.00           C  
ATOM   1309  CG  ASP A  96     -13.369 -37.129  27.865  1.00  0.00           C  
ATOM   1310  OD1 ASP A  96     -14.136 -38.034  28.241  1.00  0.00           O  
ATOM   1311  OD2 ASP A  96     -13.346 -36.729  26.675  1.00  0.00           O1-
ATOM   1312  H   ASP A  96     -12.909 -34.570  26.886  1.00  0.00           H  
ATOM   1313  HA  ASP A  96     -11.056 -34.734  29.123  1.00  0.00           H  
ATOM   1314  HB2 ASP A  96     -11.818 -37.125  29.299  1.00  0.00           H  
ATOM   1315  HB3 ASP A  96     -13.173 -36.096  29.716  1.00  0.00           H  
ATOM   1316  N   LEU A  97      -9.947 -36.193  27.257  1.00  0.00           N  
ATOM   1317  CA  LEU A  97      -9.158 -36.371  26.166  1.00  0.00           C  
ATOM   1318  C   LEU A  97      -9.629 -37.241  24.999  1.00  0.00           C  
ATOM   1319  O   LEU A  97      -8.868 -37.544  24.078  1.00  0.00           O  
ATOM   1320  CB  LEU A  97      -7.811 -36.413  26.591  1.00  0.00           C  
ATOM   1321  CG  LEU A  97      -7.626 -35.486  27.703  1.00  0.00           C  
ATOM   1322  CD1 LEU A  97      -6.936 -36.131  28.790  1.00  0.00           C  
ATOM   1323  CD2 LEU A  97      -6.856 -34.492  27.264  1.00  0.00           C  
ATOM   1324  H   LEU A  97      -9.549 -36.516  28.076  1.00  0.00           H  
ATOM   1325  HA  LEU A  97      -9.263 -35.366  25.834  1.00  0.00           H  
ATOM   1326  HB2 LEU A  97      -7.290 -37.304  26.811  1.00  0.00           H  
ATOM   1327  HB3 LEU A  97      -7.278 -35.948  25.777  1.00  0.00           H  
ATOM   1328  HG  LEU A  97      -8.562 -35.068  28.043  1.00  0.00           H  
ATOM   1329 HD11 LEU A  97      -7.418 -37.056  29.052  1.00  0.00           H  
ATOM   1330 HD12 LEU A  97      -6.922 -35.468  29.657  1.00  0.00           H  
ATOM   1331 HD13 LEU A  97      -5.913 -36.308  28.492  1.00  0.00           H  
ATOM   1332 HD21 LEU A  97      -7.370 -33.972  26.467  1.00  0.00           H  
ATOM   1333 HD22 LEU A  97      -6.141 -35.257  26.999  1.00  0.00           H  
ATOM   1334 HD23 LEU A  97      -6.624 -33.902  28.165  1.00  0.00           H  
ATOM   1335  N   ASP A  98     -10.916 -37.520  25.005  1.00  0.00           N  
ATOM   1336  CA  ASP A  98     -11.628 -38.077  23.924  1.00  0.00           C  
ATOM   1337  C   ASP A  98     -12.426 -36.924  23.302  1.00  0.00           C  
ATOM   1338  O   ASP A  98     -12.626 -36.827  22.075  1.00  0.00           O  
ATOM   1339  CB  ASP A  98     -12.543 -39.188  24.437  1.00  0.00           C  
ATOM   1340  CG  ASP A  98     -11.795 -40.488  24.678  1.00  0.00           C  
ATOM   1341  OD1 ASP A  98     -11.650 -41.286  23.734  1.00  0.00           O  
ATOM   1342  OD2 ASP A  98     -11.292 -40.706  25.808  1.00  0.00           O1-
ATOM   1343  H   ASP A  98     -11.491 -37.370  25.781  1.00  0.00           H  
ATOM   1344  HA  ASP A  98     -10.904 -38.470  23.230  1.00  0.00           H  
ATOM   1345  HB2 ASP A  98     -12.914 -38.853  25.396  1.00  0.00           H  
ATOM   1346  HB3 ASP A  98     -13.390 -39.341  23.796  1.00  0.00           H  
ATOM   1347  N   GLY A  99     -12.792 -35.989  24.165  1.00  0.00           N  
ATOM   1348  CA  GLY A  99     -13.664 -34.194  22.953  1.00  0.00           C  
ATOM   1349  C   GLY A  99     -14.971 -34.818  24.192  1.00  0.00           C  
ATOM   1350  O   GLY A  99     -15.828 -34.351  23.436  1.00  0.00           O  
ATOM   1351  H   GLY A  99     -12.585 -36.115  25.124  1.00  0.00           H  
ATOM   1352  HA2 GLY A  99     -12.898 -34.028  24.255  1.00  0.00           H  
ATOM   1353  HA3 GLY A  99     -13.343 -34.515  22.768  1.00  0.00           H  
ATOM   1354  N   ASN A 100     -15.234 -35.334  25.364  1.00  0.00           N  
ATOM   1355  CA  ASN A 100     -16.516 -35.372  26.059  1.00  0.00           C  
ATOM   1356  C   ASN A 100     -16.431 -34.263  26.995  1.00  0.00           C  
ATOM   1357  O   ASN A 100     -15.416 -33.999  27.374  1.00  0.00           O  
ATOM   1358  CB  ASN A 100     -16.482 -36.611  26.864  1.00  0.00           C  
ATOM   1359  CG  ASN A 100     -16.863 -37.811  26.213  1.00  0.00           C  
ATOM   1360  ND2 ASN A 100     -16.205 -38.794  26.593  1.00  0.00           N  
ATOM   1361  OD1 ASN A 100     -17.737 -37.857  25.349  1.00  0.00           O  
ATOM   1362  H   ASN A 100     -14.532 -35.752  25.920  1.00  0.00           H  
ATOM   1363  HA  ASN A 100     -17.434 -35.293  25.500  1.00  0.00           H  
ATOM   1364  HB2 ASN A 100     -15.435 -36.768  27.067  1.00  0.00           H  
ATOM   1365  HB3 ASN A 100     -16.917 -36.624  27.834  1.00  0.00           H  
ATOM   1366 HD21 ASN A 100     -16.482 -39.634  26.237  1.00  0.00           H  
ATOM   1367 HD22 ASN A 100     -15.479 -38.662  27.258  1.00  0.00           H  
ATOM   1368  N   PRO A 101     -17.493 -33.660  27.461  1.00  0.00           N  
ATOM   1369  CA  PRO A 101     -17.475 -32.404  28.261  1.00  0.00           C  
ATOM   1370  C   PRO A 101     -17.039 -32.672  29.644  1.00  0.00           C  
ATOM   1371  O   PRO A 101     -17.757 -32.456  30.579  1.00  0.00           O  
ATOM   1372  CB  PRO A 101     -18.959 -32.057  28.219  1.00  0.00           C  
ATOM   1373  CG  PRO A 101     -19.465 -32.877  27.087  1.00  0.00           C  
ATOM   1374  CD  PRO A 101     -18.812 -34.121  27.370  1.00  0.00           C  
ATOM   1375  HA  PRO A 101     -16.891 -31.614  27.817  1.00  0.00           H  
ATOM   1376  HB2 PRO A 101     -19.475 -32.212  29.161  1.00  0.00           H  
ATOM   1377  HB3 PRO A 101     -18.974 -31.006  28.041  1.00  0.00           H  
ATOM   1378  HG2 PRO A 101     -20.535 -33.007  27.142  1.00  0.00           H  
ATOM   1379  HG3 PRO A 101     -19.118 -32.524  26.135  1.00  0.00           H  
ATOM   1380  HD2 PRO A 101     -19.155 -34.279  28.364  1.00  0.00           H  
ATOM   1381  HD3 PRO A 101     -18.936 -35.084  26.919  1.00  0.00           H  
ATOM   1382  N   CYS A 102     -15.822 -33.185  29.735  1.00  0.00           N  
ATOM   1383  CA  CYS A 102     -15.301 -33.917  30.888  1.00  0.00           C  
ATOM   1384  C   CYS A 102     -16.289 -35.084  31.224  1.00  0.00           C  
ATOM   1385  O   CYS A 102     -16.201 -35.778  32.226  1.00  0.00           O  
ATOM   1386  CB  CYS A 102     -14.855 -32.966  32.056  1.00  0.00           C  
ATOM   1387  SG  CYS A 102     -14.687 -33.690  33.703  1.00  0.00           S  
ATOM   1388  H   CYS A 102     -15.255 -33.033  28.940  1.00  0.00           H  
ATOM   1389  HA  CYS A 102     -14.443 -34.425  30.468  1.00  0.00           H  
ATOM   1390  HB2 CYS A 102     -13.824 -32.802  31.770  1.00  0.00           H  
ATOM   1391  HB3 CYS A 102     -15.240 -31.952  32.114  1.00  0.00           H  
ATOM   1392  HG  CYS A 102     -15.298 -34.869  33.602  1.00  0.00           H  
ATOM   1393  N   GLY A 103     -17.226 -35.242  30.247  1.00  0.00           N  
ATOM   1394  CA  GLY A 103     -18.311 -36.218  30.188  1.00  0.00           C  
ATOM   1395  C   GLY A 103     -19.349 -35.911  31.191  1.00  0.00           C  
ATOM   1396  O   GLY A 103     -20.219 -36.701  31.518  1.00  0.00           O  
ATOM   1397  H   GLY A 103     -17.115 -34.525  29.579  1.00  0.00           H  
ATOM   1398  HA2 GLY A 103     -18.744 -36.207  29.199  1.00  0.00           H  
ATOM   1399  HA3 GLY A 103     -17.879 -37.163  30.373  1.00  0.00           H  
ATOM   1400  N   GLU A 104     -19.220 -34.751  31.615  1.00  0.00           N  
ATOM   1401  CA  GLU A 104     -19.938 -34.148  32.647  1.00  0.00           C  
ATOM   1402  C   GLU A 104     -21.205 -33.448  32.153  1.00  0.00           C  
ATOM   1403  O   GLU A 104     -22.247 -33.509  32.813  1.00  0.00           O  
ATOM   1404  CB  GLU A 104     -18.941 -33.209  33.298  1.00  0.00           C  
ATOM   1405  CG  GLU A 104     -19.289 -31.782  33.382  1.00  0.00           C  
ATOM   1406  CD  GLU A 104     -18.218 -31.066  34.103  1.00  0.00           C  
ATOM   1407  OE1 GLU A 104     -18.429 -30.605  35.231  1.00  0.00           O  
ATOM   1408  OE2 GLU A 104     -17.102 -30.936  33.544  1.00  0.00           O1-
ATOM   1409  H   GLU A 104     -18.489 -34.278  31.175  1.00  0.00           H  
ATOM   1410  HA  GLU A 104     -20.195 -34.893  33.384  1.00  0.00           H  
ATOM   1411  HB2 GLU A 104     -18.586 -33.534  34.262  1.00  0.00           H  
ATOM   1412  HB3 GLU A 104     -18.114 -33.194  32.594  1.00  0.00           H  
ATOM   1413  HG2 GLU A 104     -19.255 -31.417  32.351  1.00  0.00           H  
ATOM   1414  HG3 GLU A 104     -20.245 -31.621  33.855  1.00  0.00           H  
ATOM   1415  N   LEU A 105     -21.150 -32.780  31.006  1.00  0.00           N  
ATOM   1416  CA  LEU A 105     -22.286 -32.081  30.606  1.00  0.00           C  
ATOM   1417  C   LEU A 105     -22.650 -32.297  29.116  1.00  0.00           C  
ATOM   1418  O   LEU A 105     -21.978 -32.965  28.400  1.00  0.00           O  
ATOM   1419  CB  LEU A 105     -22.095 -30.606  31.031  1.00  0.00           C  
ATOM   1420  CG  LEU A 105     -23.356 -29.781  31.156  1.00  0.00           C  
ATOM   1421  CD1 LEU A 105     -23.199 -28.645  32.080  1.00  0.00           C  
ATOM   1422  CD2 LEU A 105     -23.646 -29.271  29.882  1.00  0.00           C  
ATOM   1423  H   LEU A 105     -20.350 -32.729  30.434  1.00  0.00           H  
ATOM   1424  HA  LEU A 105     -23.183 -32.381  31.110  1.00  0.00           H  
ATOM   1425  HB2 LEU A 105     -21.445 -30.445  31.871  1.00  0.00           H  
ATOM   1426  HB3 LEU A 105     -21.502 -30.164  30.262  1.00  0.00           H  
ATOM   1427  HG  LEU A 105     -24.193 -30.384  31.465  1.00  0.00           H  
ATOM   1428 HD11 LEU A 105     -23.526 -28.903  33.073  1.00  0.00           H  
ATOM   1429 HD12 LEU A 105     -23.646 -27.742  31.628  1.00  0.00           H  
ATOM   1430 HD13 LEU A 105     -22.123 -28.516  32.089  1.00  0.00           H  
ATOM   1431 HD21 LEU A 105     -24.593 -29.689  29.599  1.00  0.00           H  
ATOM   1432 HD22 LEU A 105     -22.909 -29.763  29.255  1.00  0.00           H  
ATOM   1433 HD23 LEU A 105     -23.640 -28.190  29.806  1.00  0.00           H  
ATOM   1434  N   ASP A 106     -23.811 -31.842  28.798  1.00  0.00           N  
ATOM   1435  CA  ASP A 106     -24.410 -31.600  27.495  1.00  0.00           C  
ATOM   1436  C   ASP A 106     -23.687 -30.328  26.964  1.00  0.00           C  
ATOM   1437  O   ASP A 106     -22.483 -30.152  27.193  1.00  0.00           O  
ATOM   1438  CB  ASP A 106     -25.922 -31.343  27.909  1.00  0.00           C  
ATOM   1439  CG  ASP A 106     -26.796 -30.490  27.059  1.00  0.00           C  
ATOM   1440  OD1 ASP A 106     -26.816 -30.640  25.866  1.00  0.00           O  
ATOM   1441  OD2 ASP A 106     -27.415 -29.582  27.645  1.00  0.00           O1-
ATOM   1442  H   ASP A 106     -24.372 -31.566  29.541  1.00  0.00           H  
ATOM   1443  HA  ASP A 106     -24.337 -32.398  26.776  1.00  0.00           H  
ATOM   1444  HB2 ASP A 106     -26.465 -32.249  28.079  1.00  0.00           H  
ATOM   1445  HB3 ASP A 106     -25.886 -30.844  28.861  1.00  0.00           H  
ATOM   1446  N   GLU A 107     -24.348 -29.494  26.300  1.00  0.00           N  
ATOM   1447  CA  GLU A 107     -23.796 -28.220  25.976  1.00  0.00           C  
ATOM   1448  C   GLU A 107     -24.743 -27.085  26.260  1.00  0.00           C  
ATOM   1449  O   GLU A 107     -24.340 -25.939  26.267  1.00  0.00           O  
ATOM   1450  CB  GLU A 107     -23.337 -28.173  24.602  1.00  0.00           C  
ATOM   1451  CG  GLU A 107     -24.397 -27.674  23.677  1.00  0.00           C  
ATOM   1452  CD  GLU A 107     -23.821 -26.658  22.717  1.00  0.00           C  
ATOM   1453  OE1 GLU A 107     -22.564 -26.595  22.590  1.00  0.00           O  
ATOM   1454  OE2 GLU A 107     -24.569 -25.794  22.221  1.00  0.00           O1-
ATOM   1455  H   GLU A 107     -25.196 -29.844  25.961  1.00  0.00           H  
ATOM   1456  HA  GLU A 107     -23.000 -27.992  26.655  1.00  0.00           H  
ATOM   1457  HB2 GLU A 107     -22.414 -27.623  24.490  1.00  0.00           H  
ATOM   1458  HB3 GLU A 107     -23.206 -29.224  24.385  1.00  0.00           H  
ATOM   1459  HG2 GLU A 107     -25.009 -28.494  23.342  1.00  0.00           H  
ATOM   1460  HG3 GLU A 107     -25.073 -27.135  24.327  1.00  0.00           H  
ATOM   1461  N   GLN A 108     -25.934 -27.411  26.575  1.00  0.00           N  
ATOM   1462  CA  GLN A 108     -26.949 -26.477  26.853  1.00  0.00           C  
ATOM   1463  C   GLN A 108     -26.920 -26.250  28.281  1.00  0.00           C  
ATOM   1464  O   GLN A 108     -27.742 -25.547  28.883  1.00  0.00           O  
ATOM   1465  CB  GLN A 108     -28.272 -26.952  26.364  1.00  0.00           C  
ATOM   1466  CG  GLN A 108     -29.275 -25.846  26.319  1.00  0.00           C  
ATOM   1467  CD  GLN A 108     -30.562 -26.205  25.596  1.00  0.00           C  
ATOM   1468  NE2 GLN A 108     -30.480 -27.082  24.621  1.00  0.00           N  
ATOM   1469  OE1 GLN A 108     -31.623 -25.700  25.915  1.00  0.00           O  
ATOM   1470  H   GLN A 108     -26.173 -28.345  26.687  1.00  0.00           H  
ATOM   1471  HA  GLN A 108     -26.782 -25.475  26.522  1.00  0.00           H  
ATOM   1472  HB2 GLN A 108     -28.152 -27.397  25.386  1.00  0.00           H  
ATOM   1473  HB3 GLN A 108     -28.591 -27.691  27.076  1.00  0.00           H  
ATOM   1474  HG2 GLN A 108     -29.495 -25.569  27.342  1.00  0.00           H  
ATOM   1475  HG3 GLN A 108     -28.724 -25.055  25.831  1.00  0.00           H  
ATOM   1476 HE21 GLN A 108     -31.315 -27.307  24.162  1.00  0.00           H  
ATOM   1477 HE22 GLN A 108     -29.610 -27.469  24.393  1.00  0.00           H  
ATOM   1478  N   HIS A 109     -25.936 -26.824  28.890  1.00  0.00           N  
ATOM   1479  CA  HIS A 109     -25.765 -26.521  30.212  1.00  0.00           C  
ATOM   1480  C   HIS A 109     -24.446 -25.931  30.413  1.00  0.00           C  
ATOM   1481  O   HIS A 109     -24.220 -25.160  31.329  1.00  0.00           O  
ATOM   1482  CB  HIS A 109     -26.066 -27.660  31.062  1.00  0.00           C  
ATOM   1483  CG  HIS A 109     -27.416 -28.355  30.821  1.00  0.00           C  
ATOM   1484  CD2 HIS A 109     -27.720 -29.670  30.698  1.00  0.00           C  
ATOM   1485  ND1 HIS A 109     -28.598 -27.680  30.575  1.00  0.00           N  
ATOM   1486  CE1 HIS A 109     -29.556 -28.546  30.316  1.00  0.00           C  
ATOM   1487  NE2 HIS A 109     -29.053 -29.763  30.379  1.00  0.00           N  
ATOM   1488  H   HIS A 109     -25.399 -27.523  28.444  1.00  0.00           H  
ATOM   1489  HA  HIS A 109     -26.358 -25.670  30.383  1.00  0.00           H  
ATOM   1490  HB2 HIS A 109     -25.260 -28.241  30.576  1.00  0.00           H  
ATOM   1491  HB3 HIS A 109     -25.853 -27.469  32.105  1.00  0.00           H  
ATOM   1492  HD1 HIS A 109     -28.718 -26.705  30.520  1.00  0.00           H  
ATOM   1493  HD2 HIS A 109     -27.038 -30.497  30.831  1.00  0.00           H  
ATOM   1494  HE1 HIS A 109     -30.582 -28.298  30.087  1.00  0.00           H  
ATOM   1495  HE2 HIS A 109     -29.356 -30.441  29.735  1.00  0.00           H  
ATOM   1496  N   VAL A 110     -23.609 -26.205  29.506  1.00  0.00           N  
ATOM   1497  CA  VAL A 110     -22.364 -25.562  29.486  1.00  0.00           C  
ATOM   1498  C   VAL A 110     -22.444 -24.401  28.590  1.00  0.00           C  
ATOM   1499  O   VAL A 110     -21.489 -23.778  28.177  1.00  0.00           O  
ATOM   1500  CB  VAL A 110     -21.256 -26.423  29.198  1.00  0.00           C  
ATOM   1501  CG1 VAL A 110     -21.164 -27.208  30.367  1.00  0.00           C  
ATOM   1502  CG2 VAL A 110     -21.517 -27.288  28.057  1.00  0.00           C  
ATOM   1503  H   VAL A 110     -23.872 -26.845  28.817  1.00  0.00           H  
ATOM   1504  HA  VAL A 110     -22.412 -25.375  30.550  1.00  0.00           H  
ATOM   1505  HB  VAL A 110     -20.384 -25.817  29.028  1.00  0.00           H  
ATOM   1506 HG11 VAL A 110     -22.142 -27.680  30.413  1.00  0.00           H  
ATOM   1507 HG12 VAL A 110     -21.035 -26.548  31.209  1.00  0.00           H  
ATOM   1508 HG13 VAL A 110     -20.402 -27.990  30.383  1.00  0.00           H  
ATOM   1509 HG21 VAL A 110     -21.709 -26.678  27.186  1.00  0.00           H  
ATOM   1510 HG22 VAL A 110     -22.397 -27.841  28.369  1.00  0.00           H  
ATOM   1511 HG23 VAL A 110     -20.695 -27.971  27.900  1.00  0.00           H  
ATOM   1512  N   GLU A 111     -23.626 -24.208  28.304  1.00  0.00           N  
ATOM   1513  CA  GLU A 111     -24.201 -23.111  27.687  1.00  0.00           C  
ATOM   1514  C   GLU A 111     -24.059 -21.967  28.595  1.00  0.00           C  
ATOM   1515  O   GLU A 111     -23.735 -20.870  28.207  1.00  0.00           O  
ATOM   1516  CB  GLU A 111     -25.663 -23.456  27.427  1.00  0.00           C  
ATOM   1517  CG  GLU A 111     -26.466 -22.307  26.916  1.00  0.00           C  
ATOM   1518  CD  GLU A 111     -27.177 -21.530  28.058  1.00  0.00           C  
ATOM   1519  OE1 GLU A 111     -28.224 -21.980  28.543  1.00  0.00           O  
ATOM   1520  OE2 GLU A 111     -26.645 -20.503  28.540  1.00  0.00           O1-
ATOM   1521  H   GLU A 111     -24.124 -25.014  28.557  1.00  0.00           H  
ATOM   1522  HA  GLU A 111     -23.732 -22.878  26.749  1.00  0.00           H  
ATOM   1523  HB2 GLU A 111     -25.552 -24.325  26.822  1.00  0.00           H  
ATOM   1524  HB3 GLU A 111     -26.235 -24.077  28.103  1.00  0.00           H  
ATOM   1525  HG2 GLU A 111     -25.611 -21.737  26.570  1.00  0.00           H  
ATOM   1526  HG3 GLU A 111     -27.132 -22.592  26.113  1.00  0.00           H  
ATOM   1527  N   HIS A 112     -24.236 -22.262  29.833  1.00  0.00           N  
ATOM   1528  CA  HIS A 112     -24.143 -21.278  30.854  1.00  0.00           C  
ATOM   1529  C   HIS A 112     -22.730 -21.007  31.152  1.00  0.00           C  
ATOM   1530  O   HIS A 112     -22.395 -20.036  31.758  1.00  0.00           O  
ATOM   1531  CB  HIS A 112     -24.855 -21.747  32.069  1.00  0.00           C  
ATOM   1532  CG  HIS A 112     -26.334 -22.016  31.862  1.00  0.00           C  
ATOM   1533  CD2 HIS A 112     -26.953 -22.937  31.094  1.00  0.00           C  
ATOM   1534  ND1 HIS A 112     -27.341 -21.258  32.417  1.00  0.00           N  
ATOM   1535  CE1 HIS A 112     -28.513 -21.705  31.973  1.00  0.00           C  
ATOM   1536  NE2 HIS A 112     -28.296 -22.720  31.163  1.00  0.00           N  
ATOM   1537  H   HIS A 112     -24.485 -23.179  30.077  1.00  0.00           H  
ATOM   1538  HA  HIS A 112     -24.561 -20.378  30.465  1.00  0.00           H  
ATOM   1539  HB2 HIS A 112     -24.307 -22.681  32.139  1.00  0.00           H  
ATOM   1540  HB3 HIS A 112     -24.663 -21.108  32.918  1.00  0.00           H  
ATOM   1541  HD1 HIS A 112     -27.224 -20.538  33.074  1.00  0.00           H  
ATOM   1542  HD2 HIS A 112     -26.452 -23.698  30.516  1.00  0.00           H  
ATOM   1543  HE1 HIS A 112     -29.480 -21.302  32.233  1.00  0.00           H  
ATOM   1544  HE2 HIS A 112     -28.740 -22.716  30.276  1.00  0.00           H  
ATOM   1545  N   ALA A 113     -21.936 -21.870  30.726  1.00  0.00           N  
ATOM   1546  CA  ALA A 113     -20.586 -21.750  30.845  1.00  0.00           C  
ATOM   1547  C   ALA A 113     -20.069 -20.969  29.724  1.00  0.00           C  
ATOM   1548  O   ALA A 113     -19.114 -20.224  29.842  1.00  0.00           O  
ATOM   1549  CB  ALA A 113     -20.038 -23.045  30.812  1.00  0.00           C  
ATOM   1550  H   ALA A 113     -22.267 -22.683  30.316  1.00  0.00           H  
ATOM   1551  HA  ALA A 113     -20.429 -21.305  31.795  1.00  0.00           H  
ATOM   1552  HB1 ALA A 113     -20.904 -23.697  30.911  1.00  0.00           H  
ATOM   1553  HB2 ALA A 113     -19.306 -23.138  31.599  1.00  0.00           H  
ATOM   1554  HB3 ALA A 113     -19.629 -23.096  29.806  1.00  0.00           H  
ATOM   1555  N   ARG A 114     -20.745 -21.146  28.649  1.00  0.00           N  
ATOM   1556  CA  ARG A 114     -20.491 -20.480  27.463  1.00  0.00           C  
ATOM   1557  C   ARG A 114     -20.871 -19.015  27.664  1.00  0.00           C  
ATOM   1558  O   ARG A 114     -20.473 -18.144  26.910  1.00  0.00           O  
ATOM   1559  CB  ARG A 114     -21.320 -21.114  26.328  1.00  0.00           C  
ATOM   1560  CG  ARG A 114     -20.952 -20.619  24.925  1.00  0.00           C  
ATOM   1561  CD  ARG A 114     -21.416 -21.576  23.827  1.00  0.00           C  
ATOM   1562  NE  ARG A 114     -22.850 -21.930  23.893  1.00  0.00           N  
ATOM   1563  CZ  ARG A 114     -23.381 -23.028  23.296  1.00  0.00           C  
ATOM   1564  NH1 ARG A 114     -22.630 -23.780  22.502  1.00  0.00           N1+
ATOM   1565  NH2 ARG A 114     -24.654 -23.357  23.462  1.00  0.00           N  
ATOM   1566  H   ARG A 114     -21.463 -21.802  28.663  1.00  0.00           H  
ATOM   1567  HA  ARG A 114     -19.449 -20.698  27.308  1.00  0.00           H  
ATOM   1568  HB2 ARG A 114     -21.433 -22.186  26.424  1.00  0.00           H  
ATOM   1569  HB3 ARG A 114     -22.318 -20.747  26.516  1.00  0.00           H  
ATOM   1570  HG2 ARG A 114     -21.416 -19.657  24.764  1.00  0.00           H  
ATOM   1571  HG3 ARG A 114     -19.880 -20.510  24.869  1.00  0.00           H  
ATOM   1572  HD2 ARG A 114     -21.224 -21.116  22.870  1.00  0.00           H  
ATOM   1573  HD3 ARG A 114     -20.832 -22.481  23.901  1.00  0.00           H  
ATOM   1574  HE  ARG A 114     -23.407 -21.320  24.427  1.00  0.00           H  
ATOM   1575 HH11 ARG A 114     -21.673 -23.610  22.275  1.00  0.00           H  
ATOM   1576 HH12 ARG A 114     -23.027 -24.624  22.098  1.00  0.00           H  
ATOM   1577 HH21 ARG A 114     -25.326 -22.855  24.009  1.00  0.00           H  
ATOM   1578 HH22 ARG A 114     -24.976 -24.204  23.002  1.00  0.00           H  
ATOM   1579  N   LYS A 115     -21.660 -18.755  28.717  1.00  0.00           N  
ATOM   1580  CA  LYS A 115     -22.088 -17.511  28.977  1.00  0.00           C  
ATOM   1581  C   LYS A 115     -21.437 -16.997  30.203  1.00  0.00           C  
ATOM   1582  O   LYS A 115     -21.461 -15.831  30.419  1.00  0.00           O  
ATOM   1583  CB  LYS A 115     -23.570 -17.513  29.119  1.00  0.00           C  
ATOM   1584  CG  LYS A 115     -24.105 -17.630  30.525  1.00  0.00           C  
ATOM   1585  CD  LYS A 115     -25.353 -16.798  30.660  1.00  0.00           C  
ATOM   1586  CE  LYS A 115     -26.317 -17.093  29.511  1.00  0.00           C  
ATOM   1587  NZ  LYS A 115     -27.161 -18.288  29.711  1.00  0.00           N1+
ATOM   1588  H   LYS A 115     -21.997 -19.388  29.379  1.00  0.00           H  
ATOM   1589  HA  LYS A 115     -21.827 -16.847  28.172  1.00  0.00           H  
ATOM   1590  HB2 LYS A 115     -23.999 -16.657  28.627  1.00  0.00           H  
ATOM   1591  HB3 LYS A 115     -23.892 -18.457  28.689  1.00  0.00           H  
ATOM   1592  HG2 LYS A 115     -24.338 -18.664  30.715  1.00  0.00           H  
ATOM   1593  HG3 LYS A 115     -23.300 -17.331  31.173  1.00  0.00           H  
ATOM   1594  HD2 LYS A 115     -25.835 -17.032  31.599  1.00  0.00           H  
ATOM   1595  HD3 LYS A 115     -25.086 -15.752  30.636  1.00  0.00           H  
ATOM   1596  HE2 LYS A 115     -26.912 -16.246  29.208  1.00  0.00           H  
ATOM   1597  HE3 LYS A 115     -25.616 -17.380  28.733  1.00  0.00           H  
ATOM   1598  HZ1 LYS A 115     -26.632 -19.173  29.516  1.00  0.00           H  
ATOM   1599  HZ2 LYS A 115     -27.923 -18.297  29.003  1.00  0.00           H  
ATOM   1600  HZ3 LYS A 115     -27.557 -18.323  30.667  1.00  0.00           H  
ATOM   1601  N   GLN A 116     -20.859 -17.870  31.038  1.00  0.00           N  
ATOM   1602  CA  GLN A 116     -20.200 -17.355  32.199  1.00  0.00           C  
ATOM   1603  C   GLN A 116     -18.982 -16.460  31.886  1.00  0.00           C  
ATOM   1604  O   GLN A 116     -18.438 -15.777  32.743  1.00  0.00           O  
ATOM   1605  CB  GLN A 116     -20.017 -18.368  33.312  1.00  0.00           C  
ATOM   1606  CG  GLN A 116     -19.259 -19.549  32.876  1.00  0.00           C  
ATOM   1607  CD  GLN A 116     -17.754 -19.397  33.054  1.00  0.00           C  
ATOM   1608  NE2 GLN A 116     -17.103 -18.767  32.140  1.00  0.00           N  
ATOM   1609  OE1 GLN A 116     -17.205 -19.786  34.089  1.00  0.00           O  
ATOM   1610  H   GLN A 116     -20.978 -18.844  30.973  1.00  0.00           H  
ATOM   1611  HA  GLN A 116     -21.037 -16.737  32.431  1.00  0.00           H  
ATOM   1612  HB2 GLN A 116     -19.487 -17.902  34.129  1.00  0.00           H  
ATOM   1613  HB3 GLN A 116     -20.990 -18.689  33.659  1.00  0.00           H  
ATOM   1614  HG2 GLN A 116     -19.616 -20.407  33.429  1.00  0.00           H  
ATOM   1615  HG3 GLN A 116     -19.541 -19.598  31.825  1.00  0.00           H  
ATOM   1616 HE21 GLN A 116     -16.127 -18.704  32.196  1.00  0.00           H  
ATOM   1617 HE22 GLN A 116     -17.587 -18.391  31.375  1.00  0.00           H  
ATOM   1618  N   LEU A 117     -18.551 -16.499  30.651  1.00  0.00           N  
ATOM   1619  CA  LEU A 117     -17.624 -15.612  30.159  1.00  0.00           C  
ATOM   1620  C   LEU A 117     -18.288 -14.315  29.758  1.00  0.00           C  
ATOM   1621  O   LEU A 117     -17.680 -13.311  29.844  1.00  0.00           O  
ATOM   1622  CB  LEU A 117     -16.729 -16.195  29.066  1.00  0.00           C  
ATOM   1623  CG  LEU A 117     -16.071 -15.166  28.312  1.00  0.00           C  
ATOM   1624  CD1 LEU A 117     -14.733 -15.075  28.843  1.00  0.00           C  
ATOM   1625  CD2 LEU A 117     -16.164 -15.390  26.817  1.00  0.00           C  
ATOM   1626  H   LEU A 117     -18.858 -17.155  30.014  1.00  0.00           H  
ATOM   1627  HA  LEU A 117     -16.994 -15.234  30.951  1.00  0.00           H  
ATOM   1628  HB2 LEU A 117     -15.970 -16.545  29.752  1.00  0.00           H  
ATOM   1629  HB3 LEU A 117     -16.781 -17.103  28.476  1.00  0.00           H  
ATOM   1630  HG  LEU A 117     -16.653 -14.298  28.579  1.00  0.00           H  
ATOM   1631 HD11 LEU A 117     -14.051 -14.384  28.358  1.00  0.00           H  
ATOM   1632 HD12 LEU A 117     -14.426 -16.101  28.660  1.00  0.00           H  
ATOM   1633 HD13 LEU A 117     -14.847 -14.871  29.900  1.00  0.00           H  
ATOM   1634 HD21 LEU A 117     -15.718 -16.337  26.557  1.00  0.00           H  
ATOM   1635 HD22 LEU A 117     -15.636 -14.601  26.303  1.00  0.00           H  
ATOM   1636 HD23 LEU A 117     -17.202 -15.385  26.515  1.00  0.00           H  
ATOM   1637  N   GLU A 118     -19.562 -14.320  29.450  1.00  0.00           N  
ATOM   1638  CA  GLU A 118     -20.255 -13.109  29.166  1.00  0.00           C  
ATOM   1639  C   GLU A 118     -20.742 -12.538  30.493  1.00  0.00           C  
ATOM   1640  O   GLU A 118     -21.362 -11.519  30.581  1.00  0.00           O  
ATOM   1641  CB  GLU A 118     -21.375 -13.282  28.121  1.00  0.00           C  
ATOM   1642  CG  GLU A 118     -21.988 -11.959  27.640  1.00  0.00           C  
ATOM   1643  CD  GLU A 118     -20.950 -11.023  27.035  1.00  0.00           C  
ATOM   1644  OE1 GLU A 118     -20.218 -10.343  27.800  1.00  0.00           O  
ATOM   1645  OE2 GLU A 118     -20.821 -10.981  25.798  1.00  0.00           O1-
ATOM   1646  H   GLU A 118     -20.143 -15.099  29.454  1.00  0.00           H  
ATOM   1647  HA  GLU A 118     -19.460 -12.510  28.789  1.00  0.00           H  
ATOM   1648  HB2 GLU A 118     -20.970 -13.798  27.263  1.00  0.00           H  
ATOM   1649  HB3 GLU A 118     -22.160 -13.882  28.554  1.00  0.00           H  
ATOM   1650  HG2 GLU A 118     -22.737 -12.172  26.892  1.00  0.00           H  
ATOM   1651  HG3 GLU A 118     -22.450 -11.466  28.482  1.00  0.00           H  
ATOM   1652  N   GLU A 119     -20.370 -13.238  31.512  1.00  0.00           N  
ATOM   1653  CA  GLU A 119     -20.575 -12.828  32.846  1.00  0.00           C  
ATOM   1654  C   GLU A 119     -19.310 -12.157  33.234  1.00  0.00           C  
ATOM   1655  O   GLU A 119     -19.267 -11.174  33.949  1.00  0.00           O  
ATOM   1656  CB  GLU A 119     -20.771 -14.014  33.739  1.00  0.00           C  
ATOM   1657  CG  GLU A 119     -21.950 -14.830  33.368  1.00  0.00           C  
ATOM   1658  CD  GLU A 119     -23.291 -14.142  33.517  1.00  0.00           C  
ATOM   1659  OE1 GLU A 119     -24.109 -14.232  32.562  1.00  0.00           O  
ATOM   1660  OE2 GLU A 119     -23.541 -13.549  34.581  1.00  0.00           O1-
ATOM   1661  H   GLU A 119     -19.920 -14.072  31.298  1.00  0.00           H  
ATOM   1662  HA  GLU A 119     -21.467 -12.240  32.790  1.00  0.00           H  
ATOM   1663  HB2 GLU A 119     -19.895 -14.634  33.561  1.00  0.00           H  
ATOM   1664  HB3 GLU A 119     -20.831 -13.716  34.776  1.00  0.00           H  
ATOM   1665  HG2 GLU A 119     -21.734 -14.876  32.311  1.00  0.00           H  
ATOM   1666  HG3 GLU A 119     -21.930 -15.797  33.851  1.00  0.00           H  
ATOM   1667  N   ALA A 120     -18.243 -12.755  32.736  1.00  0.00           N  
ATOM   1668  CA  ALA A 120     -16.940 -12.294  32.921  1.00  0.00           C  
ATOM   1669  C   ALA A 120     -16.689 -11.023  32.198  1.00  0.00           C  
ATOM   1670  O   ALA A 120     -16.400 -10.052  32.784  1.00  0.00           O  
ATOM   1671  CB  ALA A 120     -15.963 -13.372  32.591  1.00  0.00           C  
ATOM   1672  H   ALA A 120     -18.376 -13.589  32.237  1.00  0.00           H  
ATOM   1673  HA  ALA A 120     -16.811 -12.039  33.938  1.00  0.00           H  
ATOM   1674  HB1 ALA A 120     -16.388 -14.294  32.957  1.00  0.00           H  
ATOM   1675  HB2 ALA A 120     -15.032 -13.170  33.097  1.00  0.00           H  
ATOM   1676  HB3 ALA A 120     -15.825 -13.427  31.521  1.00  0.00           H  
ATOM   1677  N   LYS A 121     -16.886 -11.073  30.968  1.00  0.00           N  
ATOM   1678  CA  LYS A 121     -16.745 -10.024  30.014  1.00  0.00           C  
ATOM   1679  C   LYS A 121     -17.434  -8.837  30.381  1.00  0.00           C  
ATOM   1680  O   LYS A 121     -16.842  -7.820  30.561  1.00  0.00           O  
ATOM   1681  CB  LYS A 121     -17.237 -10.546  28.743  1.00  0.00           C  
ATOM   1682  CG  LYS A 121     -16.285 -11.310  28.014  1.00  0.00           C  
ATOM   1683  CD  LYS A 121     -16.875 -12.072  26.890  1.00  0.00           C  
ATOM   1684  CE  LYS A 121     -17.802 -11.275  26.060  1.00  0.00           C  
ATOM   1685  NZ  LYS A 121     -17.150 -10.196  25.313  1.00  0.00           N1+
ATOM   1686  H   LYS A 121     -17.184 -11.931  30.624  1.00  0.00           H  
ATOM   1687  HA  LYS A 121     -15.757  -9.678  29.875  1.00  0.00           H  
ATOM   1688  HB2 LYS A 121     -17.847 -11.370  29.060  1.00  0.00           H  
ATOM   1689  HB3 LYS A 121     -17.699  -9.781  28.141  1.00  0.00           H  
ATOM   1690  HG2 LYS A 121     -15.586 -10.570  27.769  1.00  0.00           H  
ATOM   1691  HG3 LYS A 121     -15.886 -11.994  28.736  1.00  0.00           H  
ATOM   1692  HD2 LYS A 121     -16.104 -12.529  26.288  1.00  0.00           H  
ATOM   1693  HD3 LYS A 121     -17.423 -12.798  27.464  1.00  0.00           H  
ATOM   1694  HE2 LYS A 121     -18.378 -11.917  25.410  1.00  0.00           H  
ATOM   1695  HE3 LYS A 121     -18.411 -10.865  26.854  1.00  0.00           H  
ATOM   1696  HZ1 LYS A 121     -17.873  -9.686  24.772  1.00  0.00           H  
ATOM   1697  HZ2 LYS A 121     -16.470 -10.623  24.639  1.00  0.00           H  
ATOM   1698  HZ3 LYS A 121     -16.637  -9.544  25.935  1.00  0.00           H  
ATOM   1699  N   ALA A 122     -18.636  -8.979  30.473  1.00  0.00           N  
ATOM   1700  CA  ALA A 122     -19.527  -8.005  30.914  1.00  0.00           C  
ATOM   1701  C   ALA A 122     -19.218  -7.458  32.313  1.00  0.00           C  
ATOM   1702  O   ALA A 122     -19.780  -6.452  32.725  1.00  0.00           O  
ATOM   1703  CB  ALA A 122     -20.819  -8.601  30.918  1.00  0.00           C  
ATOM   1704  H   ALA A 122     -18.972  -9.820  30.112  1.00  0.00           H  
ATOM   1705  HA  ALA A 122     -19.528  -7.283  30.123  1.00  0.00           H  
ATOM   1706  HB1 ALA A 122     -20.864  -9.125  29.975  1.00  0.00           H  
ATOM   1707  HB2 ALA A 122     -21.557  -7.824  31.039  1.00  0.00           H  
ATOM   1708  HB3 ALA A 122     -20.764  -9.301  31.736  1.00  0.00           H  
ATOM   1709  N   ARG A 123     -18.335  -8.128  33.047  1.00  0.00           N  
ATOM   1710  CA  ARG A 123     -17.984  -7.704  34.333  1.00  0.00           C  
ATOM   1711  C   ARG A 123     -16.758  -6.901  34.238  1.00  0.00           C  
ATOM   1712  O   ARG A 123     -16.472  -6.024  35.051  1.00  0.00           O  
ATOM   1713  CB  ARG A 123     -17.760  -8.897  35.221  1.00  0.00           C  
ATOM   1714  CG  ARG A 123     -16.366  -9.013  35.783  1.00  0.00           C  
ATOM   1715  CD  ARG A 123     -16.124 -10.394  36.261  1.00  0.00           C  
ATOM   1716  NE  ARG A 123     -14.799 -10.563  36.886  1.00  0.00           N  
ATOM   1717  CZ  ARG A 123     -14.385 -11.679  37.522  1.00  0.00           C  
ATOM   1718  NH1 ARG A 123     -15.207 -12.736  37.635  1.00  0.00           N1+
ATOM   1719  NH2 ARG A 123     -13.153 -11.733  38.049  1.00  0.00           N  
ATOM   1720  H   ARG A 123     -17.862  -8.934  32.750  1.00  0.00           H  
ATOM   1721  HA  ARG A 123     -18.858  -7.189  34.623  1.00  0.00           H  
ATOM   1722  HB2 ARG A 123     -18.464  -8.908  36.036  1.00  0.00           H  
ATOM   1723  HB3 ARG A 123     -17.897  -9.742  34.556  1.00  0.00           H  
ATOM   1724  HG2 ARG A 123     -15.741  -8.796  34.923  1.00  0.00           H  
ATOM   1725  HG3 ARG A 123     -16.211  -8.285  36.566  1.00  0.00           H  
ATOM   1726  HD2 ARG A 123     -16.918 -10.715  36.919  1.00  0.00           H  
ATOM   1727  HD3 ARG A 123     -16.146 -10.925  35.324  1.00  0.00           H  
ATOM   1728  HE  ARG A 123     -14.227  -9.769  36.796  1.00  0.00           H  
ATOM   1729 HH11 ARG A 123     -16.134 -12.711  37.252  1.00  0.00           H  
ATOM   1730 HH12 ARG A 123     -14.950 -13.587  38.097  1.00  0.00           H  
ATOM   1731 HH21 ARG A 123     -12.517 -10.961  37.987  1.00  0.00           H  
ATOM   1732 HH22 ARG A 123     -12.807 -12.541  38.532  1.00  0.00           H  
ATOM   1733  N   VAL A 124     -16.053  -7.221  33.231  1.00  0.00           N  
ATOM   1734  CA  VAL A 124     -14.762  -6.705  33.037  1.00  0.00           C  
ATOM   1735  C   VAL A 124     -14.916  -5.434  32.387  1.00  0.00           C  
ATOM   1736  O   VAL A 124     -14.610  -4.361  32.914  1.00  0.00           O  
ATOM   1737  CB  VAL A 124     -13.936  -7.616  32.168  1.00  0.00           C  
ATOM   1738  CG1 VAL A 124     -12.631  -7.012  31.880  1.00  0.00           C  
ATOM   1739  CG2 VAL A 124     -13.772  -8.947  32.769  1.00  0.00           C  
ATOM   1740  H   VAL A 124     -16.530  -7.782  32.572  1.00  0.00           H  
ATOM   1741  HA  VAL A 124     -14.359  -6.671  34.013  1.00  0.00           H  
ATOM   1742  HB  VAL A 124     -14.544  -7.723  31.287  1.00  0.00           H  
ATOM   1743 HG11 VAL A 124     -12.876  -6.140  31.296  1.00  0.00           H  
ATOM   1744 HG12 VAL A 124     -12.012  -7.727  31.359  1.00  0.00           H  
ATOM   1745 HG13 VAL A 124     -12.241  -6.715  32.841  1.00  0.00           H  
ATOM   1746 HG21 VAL A 124     -13.350  -8.883  33.759  1.00  0.00           H  
ATOM   1747 HG22 VAL A 124     -13.169  -9.542  32.100  1.00  0.00           H  
ATOM   1748 HG23 VAL A 124     -14.785  -9.326  32.801  1.00  0.00           H  
ATOM   1749  N   GLN A 125     -15.542  -5.637  31.303  1.00  0.00           N  
ATOM   1750  CA  GLN A 125     -16.051  -4.765  30.385  1.00  0.00           C  
ATOM   1751  C   GLN A 125     -15.319  -3.450  30.272  1.00  0.00           C  
ATOM   1752  O   GLN A 125     -14.083  -3.421  30.441  1.00  0.00           O  
ATOM   1753  CB  GLN A 125     -17.418  -4.744  30.834  1.00  0.00           C  
ATOM   1754  CG  GLN A 125     -17.785  -4.015  32.128  1.00  0.00           C  
ATOM   1755  CD  GLN A 125     -18.178  -2.566  31.990  1.00  0.00           C  
ATOM   1756  NE2 GLN A 125     -17.911  -1.796  33.009  1.00  0.00           N  
ATOM   1757  OE1 GLN A 125     -18.716  -2.142  30.970  1.00  0.00           O  
ATOM   1758  H   GLN A 125     -15.788  -6.576  31.183  1.00  0.00           H  
ATOM   1759  HA  GLN A 125     -16.095  -5.294  29.447  1.00  0.00           H  
ATOM   1760  HB2 GLN A 125     -17.105  -5.668  31.323  1.00  0.00           H  
ATOM   1761  HB3 GLN A 125     -17.999  -5.511  30.386  1.00  0.00           H  
ATOM   1762  HG2 GLN A 125     -18.550  -4.558  32.665  1.00  0.00           H  
ATOM   1763  HG3 GLN A 125     -16.832  -4.084  32.646  1.00  0.00           H  
ATOM   1764 HE21 GLN A 125     -18.156  -0.852  32.949  1.00  0.00           H  
ATOM   1765 HE22 GLN A 125     -17.475  -2.218  33.780  1.00  0.00           H  
ATOM   1766  N   ALA A 126     -16.053  -2.396  29.908  1.00  0.00           N  
ATOM   1767  CA  ALA A 126     -15.575  -1.058  29.873  1.00  0.00           C  
ATOM   1768  C   ALA A 126     -14.504  -0.808  28.799  1.00  0.00           C  
ATOM   1769  O   ALA A 126     -14.729  -0.087  27.828  1.00  0.00           O  
ATOM   1770  CB  ALA A 126     -15.151  -0.735  31.255  1.00  0.00           C  
ATOM   1771  H   ALA A 126     -17.002  -2.520  29.708  1.00  0.00           H  
ATOM   1772  HA  ALA A 126     -16.418  -0.417  29.671  1.00  0.00           H  
ATOM   1773  HB1 ALA A 126     -15.443   0.283  31.442  1.00  0.00           H  
ATOM   1774  HB2 ALA A 126     -14.087  -0.911  31.338  1.00  0.00           H  
ATOM   1775  HB3 ALA A 126     -15.740  -1.452  31.829  1.00  0.00           H  
ATOM   1776  N   GLN A 127     -13.361  -1.396  29.002  1.00  0.00           N  
ATOM   1777  CA  GLN A 127     -12.323  -1.469  28.153  1.00  0.00           C  
ATOM   1778  C   GLN A 127     -12.673  -2.411  27.013  1.00  0.00           C  
ATOM   1779  O   GLN A 127     -13.596  -3.215  27.100  1.00  0.00           O  
ATOM   1780  CB  GLN A 127     -11.197  -2.051  28.996  1.00  0.00           C  
ATOM   1781  CG  GLN A 127      -9.933  -1.308  28.887  1.00  0.00           C  
ATOM   1782  CD  GLN A 127      -9.228  -1.479  27.544  1.00  0.00           C  
ATOM   1783  NE2 GLN A 127      -8.275  -2.387  27.485  1.00  0.00           N  
ATOM   1784  OE1 GLN A 127      -9.511  -0.761  26.583  1.00  0.00           O  
ATOM   1785  H   GLN A 127     -13.100  -1.862  29.814  1.00  0.00           H  
ATOM   1786  HA  GLN A 127     -11.994  -0.518  27.779  1.00  0.00           H  
ATOM   1787  HB2 GLN A 127     -11.497  -2.005  30.033  1.00  0.00           H  
ATOM   1788  HB3 GLN A 127     -11.075  -3.085  28.734  1.00  0.00           H  
ATOM   1789  HG2 GLN A 127     -10.366  -0.330  29.019  1.00  0.00           H  
ATOM   1790  HG3 GLN A 127      -9.290  -1.549  29.723  1.00  0.00           H  
ATOM   1791 HE21 GLN A 127      -7.745  -2.524  26.670  1.00  0.00           H  
ATOM   1792 HE22 GLN A 127      -8.031  -2.928  28.270  1.00  0.00           H  
ATOM   1793  N   ARG A 128     -11.924  -2.275  25.965  1.00  0.00           N  
ATOM   1794  CA  ARG A 128     -11.943  -3.083  24.791  1.00  0.00           C  
ATOM   1795  C   ARG A 128     -11.943  -4.607  25.011  1.00  0.00           C  
ATOM   1796  O   ARG A 128     -12.210  -5.373  24.078  1.00  0.00           O  
ATOM   1797  CB  ARG A 128     -10.730  -2.757  23.997  1.00  0.00           C  
ATOM   1798  CG  ARG A 128     -10.920  -1.718  22.923  1.00  0.00           C  
ATOM   1799  CD  ARG A 128     -11.691  -2.305  21.792  1.00  0.00           C  
ATOM   1800  NE  ARG A 128     -11.060  -3.561  21.313  1.00  0.00           N  
ATOM   1801  CZ  ARG A 128     -11.699  -4.619  20.789  1.00  0.00           C  
ATOM   1802  NH1 ARG A 128     -13.026  -4.591  20.605  1.00  0.00           N1+
ATOM   1803  NH2 ARG A 128     -11.001  -5.714  20.475  1.00  0.00           N  
ATOM   1804  H   ARG A 128     -11.325  -1.509  25.942  1.00  0.00           H  
ATOM   1805  HA  ARG A 128     -12.762  -2.711  24.221  1.00  0.00           H  
ATOM   1806  HB2 ARG A 128      -9.893  -2.515  24.634  1.00  0.00           H  
ATOM   1807  HB3 ARG A 128     -10.595  -3.713  23.525  1.00  0.00           H  
ATOM   1808  HG2 ARG A 128     -11.572  -0.961  23.328  1.00  0.00           H  
ATOM   1809  HG3 ARG A 128      -9.981  -1.318  22.570  1.00  0.00           H  
ATOM   1810  HD2 ARG A 128     -12.661  -2.482  22.224  1.00  0.00           H  
ATOM   1811  HD3 ARG A 128     -11.766  -1.587  20.989  1.00  0.00           H  
ATOM   1812  HE  ARG A 128     -10.083  -3.605  21.433  1.00  0.00           H  
ATOM   1813 HH11 ARG A 128     -13.565  -3.785  20.855  1.00  0.00           H  
ATOM   1814 HH12 ARG A 128     -13.534  -5.366  20.228  1.00  0.00           H  
ATOM   1815 HH21 ARG A 128     -10.005  -5.738  20.639  1.00  0.00           H  
ATOM   1816 HH22 ARG A 128     -11.406  -6.539  20.080  1.00  0.00           H  
ATOM   1817  N   ALA A 129     -11.580  -4.997  26.196  1.00  0.00           N  
ATOM   1818  CA  ALA A 129     -11.361  -6.344  26.613  1.00  0.00           C  
ATOM   1819  C   ALA A 129     -12.342  -7.414  26.187  1.00  0.00           C  
ATOM   1820  O   ALA A 129     -13.544  -7.369  26.459  1.00  0.00           O  
ATOM   1821  CB  ALA A 129     -11.045  -6.424  28.056  1.00  0.00           C  
ATOM   1822  H   ALA A 129     -11.441  -4.288  26.846  1.00  0.00           H  
ATOM   1823  HA  ALA A 129     -10.437  -6.592  26.126  1.00  0.00           H  
ATOM   1824  HB1 ALA A 129     -10.574  -7.385  28.174  1.00  0.00           H  
ATOM   1825  HB2 ALA A 129     -11.939  -6.331  28.658  1.00  0.00           H  
ATOM   1826  HB3 ALA A 129     -10.325  -5.652  28.271  1.00  0.00           H  
ATOM   1827  N   GLU A 130     -11.761  -8.365  25.517  1.00  0.00           N  
ATOM   1828  CA  GLU A 130     -12.271  -9.527  25.076  1.00  0.00           C  
ATOM   1829  C   GLU A 130     -10.994 -10.375  24.939  1.00  0.00           C  
ATOM   1830  O   GLU A 130     -10.635 -11.129  25.809  1.00  0.00           O  
ATOM   1831  CB  GLU A 130     -12.967  -9.298  23.744  1.00  0.00           C  
ATOM   1832  CG  GLU A 130     -13.213 -10.556  23.041  1.00  0.00           C  
ATOM   1833  CD  GLU A 130     -14.202 -11.438  23.751  1.00  0.00           C  
ATOM   1834  OE1 GLU A 130     -15.416 -11.157  23.654  1.00  0.00           O  
ATOM   1835  OE2 GLU A 130     -13.785 -12.383  24.424  1.00  0.00           O1-
ATOM   1836  H   GLU A 130     -10.839  -8.400  25.218  1.00  0.00           H  
ATOM   1837  HA  GLU A 130     -12.936  -9.904  25.828  1.00  0.00           H  
ATOM   1838  HB2 GLU A 130     -13.915  -8.811  23.920  1.00  0.00           H  
ATOM   1839  HB3 GLU A 130     -12.351  -8.665  23.122  1.00  0.00           H  
ATOM   1840  HG2 GLU A 130     -13.432 -10.407  21.994  1.00  0.00           H  
ATOM   1841  HG3 GLU A 130     -12.207 -10.914  23.228  1.00  0.00           H  
ATOM   1842  N   GLN A 131     -10.247 -10.066  23.909  1.00  0.00           N  
ATOM   1843  CA  GLN A 131      -8.925 -10.585  23.690  1.00  0.00           C  
ATOM   1844  C   GLN A 131      -8.064  -9.336  23.651  1.00  0.00           C  
ATOM   1845  O   GLN A 131      -7.860  -8.747  22.594  1.00  0.00           O  
ATOM   1846  CB  GLN A 131      -8.865 -11.323  22.341  1.00  0.00           C  
ATOM   1847  CG  GLN A 131      -7.547 -12.029  22.013  1.00  0.00           C  
ATOM   1848  CD  GLN A 131      -7.305 -13.295  22.821  1.00  0.00           C  
ATOM   1849  NE2 GLN A 131      -6.581 -13.194  23.912  1.00  0.00           N  
ATOM   1850  OE1 GLN A 131      -7.730 -14.366  22.422  1.00  0.00           O  
ATOM   1851  H   GLN A 131     -10.615  -9.463  23.232  1.00  0.00           H  
ATOM   1852  HA  GLN A 131      -8.640 -11.226  24.512  1.00  0.00           H  
ATOM   1853  HB2 GLN A 131      -9.645 -12.069  22.326  1.00  0.00           H  
ATOM   1854  HB3 GLN A 131      -9.069 -10.606  21.558  1.00  0.00           H  
ATOM   1855  HG2 GLN A 131      -7.549 -12.296  20.966  1.00  0.00           H  
ATOM   1856  HG3 GLN A 131      -6.736 -11.340  22.198  1.00  0.00           H  
ATOM   1857 HE21 GLN A 131      -6.387 -14.021  24.410  1.00  0.00           H  
ATOM   1858 HE22 GLN A 131      -6.226 -12.326  24.181  1.00  0.00           H  
ATOM   1859  N   GLN A 132      -7.687  -8.853  24.819  1.00  0.00           N  
ATOM   1860  CA  GLN A 132      -7.066  -7.567  24.944  1.00  0.00           C  
ATOM   1861  C   GLN A 132      -6.077  -7.485  26.052  1.00  0.00           C  
ATOM   1862  O   GLN A 132      -5.801  -8.451  26.756  1.00  0.00           O  
ATOM   1863  CB  GLN A 132      -8.117  -6.540  25.306  1.00  0.00           C  
ATOM   1864  CG  GLN A 132      -8.994  -6.087  24.193  1.00  0.00           C  
ATOM   1865  CD  GLN A 132      -8.248  -5.287  23.126  1.00  0.00           C  
ATOM   1866  NE2 GLN A 132      -7.261  -4.499  23.539  1.00  0.00           N  
ATOM   1867  OE1 GLN A 132      -8.609  -5.318  21.942  1.00  0.00           O  
ATOM   1868  H   GLN A 132      -7.781  -9.362  25.647  1.00  0.00           H  
ATOM   1869  HA  GLN A 132      -6.692  -7.273  23.983  1.00  0.00           H  
ATOM   1870  HB2 GLN A 132      -8.703  -6.997  26.087  1.00  0.00           H  
ATOM   1871  HB3 GLN A 132      -7.612  -5.691  25.731  1.00  0.00           H  
ATOM   1872  HG2 GLN A 132      -9.429  -6.989  23.803  1.00  0.00           H  
ATOM   1873  HG3 GLN A 132      -9.784  -5.475  24.605  1.00  0.00           H  
ATOM   1874 HE21 GLN A 132      -6.756  -3.997  22.867  1.00  0.00           H  
ATOM   1875 HE22 GLN A 132      -7.033  -4.430  24.497  1.00  0.00           H  
ATOM   1876  N   ALA A 133      -5.590  -6.297  26.165  1.00  0.00           N  
ATOM   1877  CA  ALA A 133      -4.885  -5.765  27.228  1.00  0.00           C  
ATOM   1878  C   ALA A 133      -5.632  -4.465  27.403  1.00  0.00           C  
ATOM   1879  O   ALA A 133      -6.096  -4.156  28.497  1.00  0.00           O  
ATOM   1880  CB  ALA A 133      -3.438  -5.519  26.848  1.00  0.00           C  
ATOM   1881  OXT ALA A 133      -5.971  -3.875  26.306  1.00  0.00           O1-
ATOM   1882  H   ALA A 133      -5.703  -5.608  25.476  1.00  0.00           H  
ATOM   1883  HA  ALA A 133      -4.974  -6.399  28.096  1.00  0.00           H  
ATOM   1884  HB1 ALA A 133      -2.970  -4.938  27.627  1.00  0.00           H  
ATOM   1885  HB2 ALA A 133      -3.390  -4.991  25.907  1.00  0.00           H  
ATOM   1886  HB3 ALA A 133      -2.943  -6.474  26.764  1.00  0.00           H  
END
